# Supplementary material for: Differential Gene Expression and Protein–Protein Interaction Networks in Bovine Leukemia Virus Infected Cattle: An RNA-Seq Study
Source: Pathogens. 2025 Sep 4;14(9):887. doi: 10.3390/pathogens14090887 (PMC12472682; doi:10.3390/pathogens14090887)
Supplement: Supplementary file 1 [file pathogens-14-00887-s001.zip]

Archive with 8 entries (6 files):
- Suplementory File S1/
- Suplementory File S1/CT vs AC.xlsx
- Suplementory File S1/CT vs PL with graph.xlsx
- Suplementory File S1/PL vs AC.xlsx
- Suplementory File S2/
- Suplementory File S2/cluster CT vs PL Gehpi.csv
- Suplementory File S2/cluster PL vs AC Gehpi.xlsx
- Suplementory File S2/CT vs AC ghephi.xlsx
