# Supplementary material for: Differential Gene Expression and Protein–Protein Interaction Networks in Bovine Leukemia Virus Infected Cattle: An RNA-Seq Study
Source: Pathogens. 2025 Sep 4;14(9):887. doi: 10.3390/pathogens14090887 (PMC12472682; doi:10.3390/pathogens14090887)
Supplement: Supplementary file 1 [file pathogens-14-00887-s001.zip › Suplementory File S1/CT vs AC.xlsx]

## Sheet: ControlvsCondition2
Gene Symbole	logFC	logCPM	F	PValue
LOC112445770	-3.00364	1.13893	21.1195	0.000362471
SLC25A47	-2.52527	1.03977	11.6032	0.003975
LOC104975771	-2.28351	1.30446	5.29164	0.0364216
ENTPD8	-2.23819	0.919889	7.67868	0.0144147
RHBDL1	-2.22599	0.773266	6.27738	0.024431
LOC112445945	-2.17908	3.34095	6.50567	0.0223516
LOC101902174	-2.14683	0.856948	8.29321	0.0115841
LOC100848307	-2.13587	1.76307	7.40731	0.0159129
LOC101909375	-2.10711	1.14964	8.32279	0.0114649
SRMS	-2.09683	1.12628	3.47186	0.0823984
TEPP	-2.06607	2.13837	8.74476	0.00990903
LRTM2	-2.04122	2.57526	6.8283	0.0197521
LOC104970340	-2.00956	1.1089	7.67858	0.0144152
BRD9	-2.00588	4.6256	4.63508	0.0482531
P3H4	-1.98714	1.90335	9.57403	0.00750594
LOC104974899	-1.98312	0.831883	7.39886	0.0159624
OR2H1	-1.95353	0.518092	5.27995	0.0366003
LOC112447360	-1.93928	0.911645	4.41542	0.0531792
LUC7L3	-1.93226	7.18426	2.77272	0.116916
VTN	-1.93059	0.809578	5.77488	0.0298502
LOC530472	-1.9254	1.41717	6.75861	0.0202826
MIA	-1.90766	0.740109	5.60014	0.0320532
LOC112442651	-1.90739	1.81535	7.67543	0.0144316
GNGT2	-1.89591	1.54225	9.62972	0.00737018
ETV3L	-1.89404	1.55851	7.69883	0.0143101
DPP7	-1.88128	1.11124	5.42131	0.034506
PRRC2C	-1.87933	8.0391	3.97719	0.064891
LOC617402	-1.87247	1.23423	6.13019	0.0258905
LOC112442302	-1.87042	1.01047	6.293	0.0242818
LOC112442670	-1.85784	1.20676	4.09894	0.0613562
LOC112445120	-1.83371	1.96698	3.22495	0.0929763
LOC112444886	-1.82261	0.878678	6.47086	0.0226551
LOC107133045	-1.80947	3.01767	8.91912	0.00933804
SLC26A1	-1.80409	0.492752	2.30202	0.150286
LOC112445647	-1.8008	0.611714	2.97523	0.105375
LOC112445611	-1.77251	2.09736	7.75076	0.0140445
LOC789799	-1.76192	0.720783	4.66631	0.0475971
LOC101903252	-1.74262	0.633744	3.38778	0.0858306
CABP2	-1.73964	1.43275	5.75889	0.0300444
LOC107131589	-1.72387	1.39195	11.5255	0.00406866
FEV	-1.7199	1.54943	6.46055	0.0227458
LOC112443022	-1.71433	1.38686	4.12636	0.0605917
LOC786820	-1.71292	1.00596	4.21371	0.0582302
LOC112447841	-1.71234	2.08267	7.70777	0.0142639
LOC112445755	-1.70509	2.20316	6.95293	0.0188427
LOC107131470	-1.70491	0.806968	2.83573	0.113168
LOC104973899	-1.70396	1.73681	9.06869	0.00887814
CPLANE2	-1.70088	1.60521	11.7046	0.00385648
KLF14	-1.6955	0.973818	4.884	0.0433035
LOC107131736	-1.68891	0.964249	4.7223	0.0464469
SFTPC	-1.68221	0.850432	8.52449	0.0106887
LOC112444335	-1.6769	1.19937	3.6448	0.075839
LOC112444470	-1.67285	0.687843	3.38655	0.0858822
LOC100336495	-1.66851	1.38456	4.27775	0.0565678
TMEM18	-1.66076	1.22759	3.23933	0.0923174
ISL2	-1.65115	1.9396	5.81065	0.0294213
LOC100336682	-1.64881	1.02866	2.01723	0.176258
KCNJ14	-1.64259	1.11082	3.72626	0.0729655
ANKRD61	-1.63387	0.794746	3.20186	0.0940466
LYPD5	-1.63344	1.51483	4.76049	0.0456812
DKKL1	-1.63073	1.56051	16.9616	0.000936856
LOC112444647	-1.63067	2.25893	3.29804	0.089684
LOC104976304	-1.62526	1.46873	8.04316	0.0126508
LOC788396	-1.61713	0.464869	2.85683	0.111946
LOC112444348	-1.6077	1.39419	5.8236	0.0292678
LOC112444616	-1.60592	0.813988	2.21288	0.15787
GCC1	-1.59535	1.05435	5.61422	0.0318689
LOC112443767	-1.59319	1.12281	3.60109	0.0774365
CSTL1	-1.59261	1.01406	4.02601	0.0634452
CIART	-1.5866	1.33265	6.45317	0.0228111
LOC112447408	-1.58376	2.00645	6.34912	0.0237544
LCN9	-1.58346	0.914958	4.18917	0.0588825
ZNF865	-1.58051	2.78257	11.2312	0.00444729
SMIM24	-1.57686	1.71009	6.30747	0.0241445
LOC104973117	-1.57321	1.14363	4.37735	0.0540917
LOC104968502	-1.56957	1.11274	5.74738	0.030185
SFXN3	-1.5637	1.9867	3.67675	0.0746963
LOC112441504	-1.56334	0.912196	0.981346	0.337797
LOC107132895	-1.56034	0.513306	4.68047	0.0473032
MYCNOS	-1.55791	1.11606	3.10759	0.0985711
ODF3L1	-1.55533	1.1469	4.10887	0.0610779
LOC100851999	-1.55532	2.18241	4.57984	0.0494396
LOC112443516	-1.55436	1.21708	3.95337	0.0656101
LOC112445069	-1.5505	3.16356	7.11649	0.0177217
LOC112442001	-1.55018	1.10689	8.0291	0.0127141
SLC22A17	-1.54922	1.72315	4.82426	0.0444351
C22H3orf22	-1.54896	0.850759	3.73447	0.0726831
LOC510369	-1.52321	2.04238	3.54959	0.0793698
LOC112443840	-1.51004	0.967347	4.93104	0.0424364
SBSN	-1.50856	1.8074	5.5837	0.03227
DNASE1L2	-1.49621	1.08168	4.57949	0.0494472
NR2F6	-1.48627	2.67655	7.15863	0.0174454
PCSK1N	-1.48573	1.46068	3.37053	0.0865559
LOC101905883	-1.48531	2.18285	6.52317	0.0222008
TRIM46	-1.48346	2.65274	7.58179	0.0149301
LOC101904899	-1.48101	2.77559	6.63783	0.0212416
RARRES2	-1.47679	1.08751	6.21767	0.0250113
FOXF2	-1.47268	1.18157	3.83319	0.0693869
KIAA0754	-1.46804	1.12308	5.59032	0.0321826
LOC112446047	-1.46565	2.10247	4.58184	0.049396
LOC112445426	-1.45786	2.61758	7.47729	0.0155101
LOC112442013	-1.45697	2.13106	5.61256	0.0318905
LOC616431	-1.45544	0.867466	3.15888	0.0960778
LOC112445113	-1.45248	1.30602	2.4017	0.142332
LOC112445543	-1.4504	3.87693	6.92359	0.0190524
LOC101903794	-1.44555	1.32324	6.05397	0.0266859
RHO	-1.4434	1.423	5.36018	0.035394
OPN1SW	-1.4355	0.894586	3.27785	0.0905795
EPO	-1.43414	1.81364	2.13838	0.164575
LOC112449337	-1.43378	1.40317	4.31025	0.0557454
LOC112447850	-1.43279	1.36307	3.53886	0.0797799
LOC101907807	-1.42978	0.98294	4.01799	0.0636802
LOC101909690	-1.42942	1.91875	4.34533	0.0548736
LOC104974269	-1.42879	1.7788	6.11895	0.0260061
LOC112444935	-1.4246	1.31556	3.79117	0.0707679
SLC22A31	-1.42271	1.22668	4.29294	0.0561817
C19H17orf97	-1.42243	1.68165	5.27112	0.0367359
HAP1	-1.42199	2.35543	3.58376	0.0780805
LOC508879	-1.42132	2.00527	7.45775	0.0156213
LOC101904668	-1.41916	0.875706	2.67649	0.122936
DMBT1	-1.41811	6.51628	17.2581	0.000871748
ATP6V1FNB	-1.41398	1.42153	2.0349	0.174491
LOC112446788	-1.41268	1.07543	7.65813	0.0145223
LOC101902345	-1.41226	1.11317	3.8482	0.0689015
LHX5	-1.41204	3.08095	5.33779	0.035726
ARMCX6	-1.41061	1.51477	3.7523	0.0720742
MGC133636	-1.40812	1.39303	1.82044	0.197554
HOMER3	-1.40802	2.39667	7.26335	0.0167803
TEX52	-1.40722	1.1521	3.99778	0.0642764
CADM4	-1.40285	3.32288	6.2073	0.0251137
LOC101905351	-1.40285	3.02502	11.0052	0.00476532
LOC101902689	-1.40023	2.42496	6.30631	0.0241555
LOC112441622	-1.39801	2.62207	4.42422	0.0529707
LOC107132964	-1.3969	1.55037	5.64815	0.0314296
PNCK	-1.39158	0.955065	2.76503	0.117384
LOC112442582	-1.39039	1.09069	4.48019	0.0516676
LOC788650	-1.39028	0.814137	2.1548	0.163068
HGFAC	-1.38925	1.39192	2.67727	0.122886
LOC526488	-1.38922	2.9345	3.41881	0.0845444
LOC104975170	-1.38872	1.13981	1.92562	0.18579
CRYBA2	-1.38689	1.08622	3.53907	0.0797721
LOC100139075	-1.38582	2.25601	4.34329	0.0549239
LOC112449094	-1.3841	1.41459	3.1756	0.0952814
TRNAL-CAG-7	-1.38126	2.5757	2.43361	0.139896
RAB34	-1.37938	0.938598	3.57762	0.0783104
ARF5	-1.37688	1.58352	7.07325	0.0180104
RNF39	-1.37647	1.5968	3.91742	0.0667139
EVA1B	-1.37457	0.795746	2.78276	0.116309
LOC112443456	-1.37448	0.921166	2.5959	0.12827
LRP3	-1.37374	2.19325	4.24061	0.057525
CCHCR1	-1.37287	2.48918	5.51288	0.0332238
LOC112448838	-1.37107	2.34517	4.75214	0.0458473
LOC618939	-1.37045	1.34595	5.53807	0.0328808
FOXG1	-1.36795	1.08196	5.4549	0.0340291
ABCC10	-1.3655	3.27971	9.65311	0.00731399
CHST4	-1.36498	1.88175	5.94066	0.0279212
LOC112449506	-1.36347	1.97679	4.76811	0.0455301
LOC112447764	-1.36264	1.32276	2.45352	0.138402
LOC112445044	-1.36071	2.05925	4.16966	0.0594072
LOC112442303	-1.3566	1.04517	3.88809	0.0676306
C2CD4C	-1.3562	0.791705	1.86183	0.192815
LOC101902714	-1.35484	0.722945	3.51602	0.0806612
LOC112442226	-1.35339	2.61344	10.0693	0.006392
KLK6	-1.35214	2.88052	9.77467	0.00702983
LOC112445139	-1.34686	1.50428	4.40496	0.053428
LOC112441811	-1.34675	2.59147	7.35044	0.0162492
LOC104975719	-1.34371	1.57802	3.79086	0.070778
APOE	-1.34358	1.96601	3.58733	0.0779474
LOC509184	-1.34349	1.07635	6.72613	0.0205355
LOC112442606	-1.34263	2.26107	3.2362	0.0924603
TTC9B	-1.34187	0.815218	2.81675	0.114282
LOC789126	-1.33908	4.66274	1.97077	0.181013
PTCH2	-1.33565	3.13169	7.40316	0.0159372
KCNC3	-1.3337	3.83689	5.67956	0.0310294
LOC101902276	-1.33292	2.12913	2.34135	0.147084
NAT8L	-1.33182	1.48588	5.07296	0.0399403
TPPP	-1.32988	2.97085	4.36158	0.0544751
GPR135	-1.32888	1.6282	2.84563	0.112592
LOC101903744	-1.328	1.85223	2.23612	0.155848
LOC101902915	-1.3274	1.46125	4.17013	0.0593947
LOC101906488	-1.32707	1.77037	14.8526	0.00159849
TRIM72	-1.32622	2.68052	5.23305	0.0373276
ARR3	-1.32619	2.93725	4.98225	0.0415152
ASB6	-1.32592	1.45731	8.28637	0.0116119
LOC112443148	-1.32493	1.50464	3.22028	0.0931918
IL19	-1.32471	1.92364	7.76676	0.0139638
AQP3	-1.32305	1.54413	3.67614	0.0747178
CPT1B	-1.32302	1.66098	3.29588	0.0897797
LOC616957	-1.31266	2.19677	4.83104	0.0443049
GALR3	-1.30993	1.70507	5.15596	0.03856
LOC512440	-1.30923	1.54215	6.7089	0.0206711
LBX2	-1.30882	0.678011	1.91265	0.187192
LOC112448824	-1.3078	1.57244	3.33833	0.0879293
SLC6A18	-1.30672	1.31554	4.91749	0.042684
HRC	-1.30607	1.74396	4.38108	0.0540014
LOC112445533	-1.30194	2.99195	9.05439	0.00892097
LOC101907137	-1.30113	2.01927	3.36881	0.0866286
LOC112444651	-1.30077	2.1144	5.09689	0.0395365
LOC112443237	-1.29915	3.66144	5.42587	0.0344408
CD164L2	-1.2985	1.18589	1.825	0.197025
ANKRD11	-1.29651	6.69412	6.25625	0.0246345
LOC112445741	-1.29111	1.13836	3.50649	0.0810325
LOC112444917	-1.2872	3.03304	8.99636	0.00909721
CPLX3	-1.28526	1.3563	2.91124	0.108866
ACBD7	-1.28506	2.1134	3.74775	0.072229
LOC112444770	-1.28487	2.32771	4.31475	0.0556327
LOC112444897	-1.27937	2.7504	3.52747	0.0802181
LOC112441469	-1.2788	1.72511	2.06976	0.17107
CNTD2	-1.27793	1.39988	3.40163	0.0852539
CCDC188	-1.27788	1.81199	3.8424	0.0690886
MYL6B	-1.27744	1.21963	2.93608	0.107495
SLC5A5	-1.27734	3.11354	8.80331	0.00971294
B3GAT1	-1.27673	2.89294	4.58808	0.0492605
LOC104975192	-1.27546	1.72618	2.7671	0.117258
CHST2	-1.27414	1.28239	3.30628	0.0893217
RBP3	-1.27342	3.06464	9.93301	0.00667844
VWA1	-1.2724	1.54333	3.25814	0.091464
LOC112448527	-1.27145	1.10935	4.24967	0.0572898
LOC112447420	-1.27069	0.960506	2.61753	0.126811
RLN3	-1.26834	1.32057	6.20086	0.0251775
COL2A1	-1.26827	4.07881	5.01933	0.0408628
LOC100336907	-1.26755	2.02403	3.18743	0.0947229
LOC112447552	-1.26671	0.795545	1.90399	0.188136
GZMM	-1.26593	1.97781	4.15347	0.059847
TAS1R3	-1.26467	1.13645	2.88194	0.110511
HSPA2	-1.26441	0.961514	2.4734	0.13693
NOM1	-1.26374	2.70202	9.92294	0.00670018
AQP6	-1.25775	1.46633	4.48328	0.0515968
LOC782545	-1.25729	2.37984	3.61532	0.0769121
RPAP1	-1.25388	3.03385	4.58243	0.0493831
CDH16	-1.25319	2.34861	2.20894	0.158216
EFEMP2	-1.25245	1.69813	9.99887	0.00653824
CYP27B1	-1.2499	1.58901	7.91135	0.0132584
LOC104974259	-1.24878	1.09458	3.89302	0.0674755
LOC101905365	-1.24594	1.38871	6.94105	0.0189273
FRMD1	-1.24504	3.57715	3.54914	0.0793872
GNG8	-1.2443	1.02233	2.58822	0.128793
LOC112448817	-1.24259	0.790553	2.63117	0.125901
LOC104969384	-1.24169	1.16637	3.4858	0.0818454
LOC112448146	-1.24083	1.79429	1.85533	0.193549
LOC101903778	-1.23967	2.049	2.69832	0.121538
CTU1	-1.23956	2.26655	2.46609	0.137469
FNDC11	-1.23815	0.937536	2.29338	0.151002
USP27X	-1.23692	1.09757	3.12777	0.097581
ZNF316	-1.23545	2.17722	5.41554	0.0345887
DVL1	-1.23465	1.98205	5.85678	0.0288786
CXCL14	-1.23307	1.95087	2.17204	0.161503
COPZ2	-1.23249	2.34748	4.42501	0.052952
LOC100847825	-1.23137	1.32388	5.22728	0.0374182
OR52W1	-1.23051	0.805421	3.77519	0.0713016
LOC112441531	-1.22864	1.95572	2.86627	0.111404
LOC112447435	-1.22806	0.879328	2.99675	0.104231
CPXM1	-1.22413	2.01026	3.83591	0.0692987
DLK1	-1.224	2.30278	3.59391	0.0777027
LOC112444326	-1.22265	1.59615	7.51212	0.015314
LOC100848639	-1.22164	0.915011	4.23613	0.0576418
SERPINA12	-1.21947	3.47032	7.2664	0.0167613
SIRPD	-1.21919	2.99422	2.64877	0.124739
STKLD1	-1.21852	3.98261	8.11141	0.0123488
LINC00483	-1.21438	1.69902	5.28122	0.0365808
LOC104969894	-1.21365	1.87441	1.07645	0.316159
HOXB7	-1.21147	0.854683	3.08132	0.0998783
SPACA7	-1.21063	3.20475	4.74735	0.045943
CRELD2	-1.21002	1.72254	2.62985	0.125989
KCNS2	-1.20823	1.19743	2.03259	0.174721
SIX5	-1.20635	1.16496	1.53169	0.235146
F7	-1.20605	1.32997	1.59734	0.225837
LOC101906222	-1.20601	3.80381	9.46096	0.00779048
LOC107131509	-1.20579	0.813553	1.81972	0.197638
MFRP	-1.20575	1.31926	2.74459	0.118638
LOC104969299	-1.2053	2.59853	4.42644	0.0529182
ACBD4	-1.20489	2.22762	4.09701	0.0614102
KCTD14	-1.20393	2.32554	5.6182	0.031817
LOC112448384	-1.20355	1.15037	2.89003	0.110054
LOC617183	-1.20268	3.49674	2.63202	0.125845
RTP2	-1.20264	1.08227	2.0931	0.168825
OPN4	-1.20258	2.07215	3.81625	0.0699398
NEURL2	-1.19834	1.06818	1.63268	0.221024
LOC101904836	-1.19616	1.62301	1.89513	0.189106
KRT83	-1.19597	1.64344	3.81752	0.0698982
LOC101902612	-1.1958	1.88252	4.60583	0.0488771
LOC112449310	-1.19486	1.80537	3.96391	0.0652907
LOC112442681	-1.19313	1.63066	5.06557	0.0798449
TMEM88B	-1.19243	1.15635	1.92228	0.18615
LOC112448119	-1.19207	2.71774	9.14695	0.00864793
LOC615045	-1.19115	1.65204	2.62737	0.126154
DLL4	-1.19076	2.38787	4.21127	0.0582947
LOC101905505	-1.18936	4.13103	6.42049	0.0231026
LOC107133242	-1.1893	0.913596	4.24066	0.0575238
LOC112447292	-1.18826	1.52141	3.24388	0.0921101
LOC104968434	-1.18727	2.38465	3.00084	0.104015
LOC112448518	-1.18712	1.09785	2.56185	0.130608
RBMX2	-1.18678	4.09443	6.48101	0.0225661
KIF20A	-1.18613	2.11679	4.88144	0.0433513
NRBP2	-1.1855	2.11694	2.60382	0.127733
GJC2	-1.18496	1.92932	3.95723	0.065493
LOC104970437	-1.18279	2.18969	5.78438	0.0297356
LOC112445645	-1.18158	2.0562	4.20715	0.0584039
LOC112445601	-1.18092	1.88455	2.1696	0.161723
CRYGD	-1.18081	0.821311	2.64338	0.125094
GSTT2	-1.17882	1.17793	2.52082	0.133495
LOC104976640	-1.17838	1.46918	2.30427	0.150101
LOC112449087	-1.17827	0.62252	2.47382	0.136899
KRT85	-1.17804	2.88104	3.73605	0.072629
LOC785162	-1.17722	1.33085	3.4336	0.0839397
LOC112446709	-1.17641	1.58844	3.64724	0.0757511
KHK	-1.17567	3.18752	10.5791	0.0054386
XRCC3	-1.17509	1.85035	3.46361	0.0827278
ZNF513	-1.17471	0.834056	2.17092	0.161604
LOC101906064	-1.17447	1.02216	3.7409	0.0724629
FOXC1	-1.17212	0.896149	3.60205	0.0774009
MEG9	-1.16909	1.0982	3.42272	0.0843842
PAG2	-1.1668	2.65933	4.56208	0.0498283
VGF	-1.16545	1.42631	2.19927	0.159069
LOC104974459	-1.16516	1.04703	2.71997	0.120171
ZNF835	-1.16433	1.44845	3.24538	0.092042
SERPINA5-2	-1.16431	1.28103	2.17178	0.161527
CCDC27	-1.16312	3.238	4.37733	0.0540921
LOC104972787	-1.16237	2.33689	5.31819	0.0717201
LOC101906110	-1.16157	0.840231	1.39801	0.255716
C26H10orf82	-1.16005	2.05018	6.51523	0.0222691
UCK1	-1.15927	1.40826	4.31077	0.0557323
LOC112449564	-1.15902	1.16131	2.06541	0.171492
SCNN1D	-1.15791	1.23208	3.74716	0.0722491
LOC100848863	-1.15791	2.35644	4.08255	0.0618186
LOC789334	-1.15654	0.929814	2.2297	0.156404
ESAM	-1.1553	2.5098	6.44254	0.0229054
CCR9	-1.15406	3.46617	5.61874	0.03181
LOC104972593	-1.1539	2.16131	3.18784	0.0947033
LOC789503	-1.15384	3.56836	3.31497	0.0889414
SPINK4	-1.15138	1.86767	2.73352	0.119324
MTG2	-1.15024	1.85954	4.46537	0.052009
JRK	-1.15009	2.3873	3.12755	0.0975917
RAB39B	-1.14871	1.2422	3.57802	0.0782954
LOC112442056	-1.14786	1.64255	3.12151	0.0978871
LOC104975431	-1.14711	2.1833	8.40296	0.0111489
KRT14	-1.147	0.657622	2.29444	0.150914
LOC790201	-1.14577	1.20588	3.16588	0.0957434
LOC101908683	-1.14209	1.93955	1.45853	0.246122
DMBX1	-1.14122	1.7471	1.91288	0.187167
LOC112446438	-1.13904	2.79478	1.89068	0.189597
OXLD1	-1.13877	1.02367	3.26766	0.0910355
MAP3K12	-1.13725	2.9737	6.62705	0.0213298
TRNAL-CAG-6	-1.1369	3.36038	1.52689	0.235846
LOC101905262	-1.13579	2.52086	3.14237	0.0968722
IL36B	-1.13554	2.18111	3.43672	0.0838128
LOC112445103	-1.13423	1.38987	3.36395	0.0868345
LOC101903281	-1.13364	1.97161	3.33871	0.0879127
CL43	-1.12981	2.03023	3.55654	0.0791059
LOC112442652	-1.12977	1.09785	1.73325	0.208033
PRSS50	-1.12805	1.54823	1.68568	0.214051
GPATCH4	-1.12733	3.29484	4.48846	0.0514782
LOC101903265	-1.12616	0.977133	1.2179	0.287405
KRT16	-1.12329	0.823841	3.5094	0.0809191
MGC137036	-1.12307	1.92828	2.59179	0.128549
KRT10	-1.12281	0.940872	1.8818	0.19058
FBXO44	-1.1225	1.76949	4.21274	0.0582559
EGFL7	-1.12173	2.50925	2.05117	0.172883
LOC112444893	-1.12036	1.61414	5.59231	0.0321563
METTL27	-1.12029	1.24017	3.41467	0.0847149
PFN4	-1.11955	1.45185	3.85085	0.0688163
LOC112445270	-1.11796	0.698837	0.998738	0.333686
SERPINA3-1	-1.11784	1.80995	2.39108	0.143155
IL20	-1.11784	1.25759	1.48318	0.242351
LOC104968946	-1.1169	0.960993	2.53089	0.132779
KCNA7	-1.11622	2.24973	8.16216	0.0121297
LOC112446031	-1.11621	1.20031	2.32106	0.148726
LOC516870	-1.11602	1.80136	2.82643	0.113712
INF2	-1.1152	3.43033	5.15759	0.0385335
KRT71	-1.11517	2.11579	7.76385	0.0139784
LOC101902067	-1.11483	1.76761	2.75625	0.117921
COL9A3	-1.11366	3.19358	5.34799	0.0355743
LOC104969959	-1.11282	2.37297	2.58266	0.129173
MPTX	-1.1117	0.840204	2.05313	0.172691
LOC101907348	-1.11103	2.97539	6.94851	0.0188741
C1QTNF12	-1.11078	1.16865	1.40195	0.255077
CYP1A2	-1.10973	1.65326	3.02197	0.102909
ACKR3	-1.1097	3.18491	4.54249	0.0502611
LIM2	-1.10955	2.08859	6.17433	0.0254425
IVL	-1.10899	1.63052	2.97995	0.105123
LOC112444186	-1.10849	1.84457	2.59201	0.128534
LOC112445439	-1.10818	1.99824	2.77068	0.11704
LOC104974529	-1.10805	2.18027	2.30535	0.150012
LOC112445756	-1.10794	5.41883	6.55329	0.0219441
SYNE4	-1.10769	1.63396	5.02549	0.0407555
JAM3	-1.10647	4.24031	8.58736	0.0104592
HSPA6	-1.10541	1.16756	3.69274	0.074132
LOC112445690	-1.10441	1.48055	1.84408	0.194829
CAV3	-1.10403	3.27494	6.41767	0.023128
TRNAL-CAG-8	-1.10282	3.29167	1.38619	0.257648
GUCA1B	-1.10163	2.77273	6.53517	0.0220981
MZF1	-1.10162	2.60821	7.63637	0.0146372
EPHB4	-1.10155	2.92642	7.67507	0.0144335
LOC616911	-1.10138	0.926332	3.43671	0.0838131
LOC101909082	-1.10128	1.83007	3.78794	0.0708754
LOC104976195	-1.10125	1.08086	2.00488	0.177507
LOC101902025	-1.10068	2.28046	2.05013	0.172986
TRNAG-UCC-72	-1.10006	2.76888	1.44596	0.248074
TTF1	-1.09921	5.05232	9.49661	0.00769946
LOC112449329	-1.09818	1.51173	4.32593	0.0553538
CRYAB	-1.09818	1.31471	3.27255	0.0908163
LOC112446756	-1.09787	2.29133	3.49013	0.0816746
LOC523458	-1.09787	1.0517	1.9729	0.180792
ARSI	-1.09757	1.90969	2.14494	0.163971
TOP1MT	-1.09756	2.23072	1.9489	0.183307
NOV	-1.09647	2.73829	3.37685	0.0862894
ZBTB12	-1.09518	1.98287	4.15928	0.0596888
RBPJL	-1.09482	3.82187	6.24956	0.0246994
PLA2G2E	-1.09464	0.781015	1.53964	0.233993
GUCA1A	-1.09405	1.85848	4.43875	0.0526289
LOC100297056	-1.0922	2.44342	4.60572	0.0488796
RIN1	-1.09167	1.39168	4.46748	0.0519603
LOC112444331	-1.09104	2.86236	6.499	0.0533199
LOC112444729	-1.09014	1.31818	2.05573	0.172436
LOC112443407	-1.08991	1.15377	2.20158	0.158865
PAG16	-1.08888	2.71136	5.25055	0.0370543
FBLL1	-1.08878	2.24373	2.24664	0.154944
LOC112444883	-1.08855	1.09412	2.11368	0.166877
LOC112447085	-1.08846	0.760398	1.72772	0.208722
KLF15	-1.08815	1.88606	1.75185	0.205739
SETD1A	-1.08759	3.75532	6.40903	0.0232058
LOC112443207	-1.08611	2.62912	1.52761	0.235742
LOC112448036	-1.08512	0.869407	1.68991	0.213508
LOC100296410	-1.08501	2.35105	4.36833	0.0543106
PCK1	-1.08492	2.13757	3.49611	0.0814389
LOC788425	-1.08491	2.84341	6.00519	0.0272098
LOC104970491	-1.08464	2.07095	3.16336	0.0958638
TMEM106C	-1.08456	2.46654	3.30638	0.0893174
LOC104972322	-1.08431	1.873	3.95423	0.0655842
MAP10	-1.08418	0.827596	3.02085	0.102968
LOC529047	-1.08401	2.98891	3.49994	0.0812888
CCDC28B	-1.08384	1.37522	2.63746	0.125485
LOC112441871	-1.0834	1.00714	2.20359	0.158687
ADAMTS4	-1.08247	2.16637	1.85798	0.19325
TRIM10	-1.08239	2.17606	5.94267	0.0278987
LOC101903072	-1.08105	1.68501	5.53703	0.032895
LOC107131424	-1.0809	0.985078	2.36071	0.145539
LOC112441479	-1.08079	3.44309	3.56348	0.0788429
NCCRP1	-1.08054	1.20283	2.50355	0.134734
ANKRD65	-1.08038	1.0951	1.637	0.220444
FBXO2	-1.08031	2.23778	2.71193	0.120676
LOC107131639	-1.07926	3.98846	9.93544	0.00667321
LOC112441868	-1.07822	4.1633	2.3868	0.143488
C28H10orf53	-1.0755	2.46291	4.18184	0.0590791
LOC104974752	-1.07433	0.901928	2.27194	0.152794
ZDHHC22	-1.074	2.31926	3.10115	0.0988899
CDH24	-1.07343	2.42465	2.82737	0.113657
KRTAP4-7	-1.07328	0.812496	1.73724	0.207537
SLFNL1	-1.07308	1.73658	5.41429	0.0346066
ADAM33	-1.07249	2.96306	4.34019	0.0550004
LOC112443501	-1.06981	3.02391	4.89847	0.0430347
LOC100298823	-1.06936	0.806518	1.39017	0.256996
LOC100125266	-1.06899	1.2742	1.55066	0.232406
MUC21	-1.06879	1.51253	4.15753	0.0597362
ITLN2	-1.06819	3.21907	1.89432	0.189196
LRRC71	-1.06805	2.84724	5.59998	0.0320554
LOC101903194	-1.06679	2.15384	3.03217	0.102381
LCN12	-1.06598	1.29847	1.42294	0.251705
CCDC9B	-1.06536	2.01723	2.11412	0.166836
LOC104973658	-1.06531	1.76926	3.80628	0.0702675
LDLRAD2	-1.06278	3.56752	6.29451	0.0242674
LOC112446350	-1.06237	2.69599	7.45513	0.0156364
LOC104975027	-1.06215	1.4333	1.90201	0.188352
RBP5	-1.05979	1.60342	4.78818	0.045135
LMNTD2	-1.05826	2.71335	2.63409	0.125707
ADAM15	-1.05662	2.27879	5.98189	0.0274642
LOC104974770	-1.05661	1.77421	1.54553	0.233143
LOC112443209	-1.05612	2.698	1.73014	0.20842
LOC112445144	-1.05558	2.67951	3.65497	0.0754731
PLEKHG4	-1.05378	1.99768	2.56295	0.130531
MSANTD1	-1.05164	2.4523	4.21509	0.0581938
LOC107133117	-1.04944	1.57603	4.68764	0.0471551
LOC112448851	-1.04827	1.46958	1.48789	0.241638
LOC104974119	-1.04638	1.08093	1.75327	0.205565
CHRND	-1.04632	2.04117	1.60164	0.225244
LOC112444642	-1.04624	2.6573	2.56784	0.130192
LOC104973322	-1.04547	1.9452	3.88868	0.0676119
DBH	-1.04518	2.82575	1.99343	0.178675
SULT1C4-2	-1.04375	2.94237	10.0734	0.00638357
GSX1	-1.04366	1.49855	2.05971	0.172047
CHERP	-1.04335	3.37432	8.77479	0.00980791
LOC101907404	-1.04323	2.12877	3.76411	0.0716742
CDH15	-1.04304	3.38952	10.072	0.00638659
FGFR3	-1.04001	2.37739	2.17456	0.161276
GPR3	-1.0384	0.822212	1.1107	0.308843
PKP3	-1.03807	1.41875	2.93228	0.107703
ANKRD53	-1.03785	1.55046	5.73068	0.0303904
NCR1	-1.03735	3.11273	4.83265	0.044274
LOC101903858	-1.03497	1.80179	3.25562	0.0915778
LOC112449591	-1.03442	1.13935	1.4356	0.249699
CCDC155	-1.03414	3.99571	8.6058	0.010393
EFS	-1.03383	2.36685	1.70972	0.210982
LOC112449076	-1.03365	1.44344	2.53506	0.132484
MXD3	-1.03251	1.77445	2.86129	0.11169
LOC104975597	-1.03136	3.07334	3.02514	0.102745
GTSE1	-1.02979	3.50146	3.71065	0.073506
LOC100335428	-1.02911	2.28965	2.97339	0.105473
SERPINB9	-1.02832	1.93237	2.31665	0.149085
LOC104972443	-1.02794	1.45451	3.542	0.07966
IRX4	-1.02653	2.26069	1.93542	0.18474
GAREM2	-1.02633	3.42777	5.51941	0.0331345
PLCD3	-1.02559	3.50522	3.13286	0.0973333
GPR153	-1.02421	2.31813	2.47959	0.136476
SPHK2	-1.02345	2.67096	3.72053	0.0731634
LRRC10B	-1.0232	1.07627	2.29215	0.151104
TRNAK-CUU-17	-1.02314	1.96461	0.931055	0.350101
LOC104971979	-1.02298	2.48622	2.93737	0.107424
SPIRE2	-1.02267	3.70106	7.73409	0.0141291
CBARP	-1.02153	2.25402	2.36861	0.144914
KPRP	-1.02105	1.2224	2.15756	0.162816
VIL1	-1.02003	4.03424	5.38482	0.0350329
LOC101906862	-1.0197	1.34949	3.2876	0.0901459
SERPINA10	-1.01965	2.94283	5.9829	0.0274531
FLNC	-1.01926	3.44791	3.74008	0.0724909
ZBTB47	-1.01868	2.44484	2.16788	0.161879
LOC112447410	-1.01796	2.09849	2.74708	0.118484
LOC104972858	-1.01748	1.14132	2.1763	0.161119
PEAR1	-1.01745	3.65777	6.49382	0.0224543
LOC101905518	-1.01658	1.54709	3.07253	0.100321
LOC112446611	-1.01656	2.54767	6.43172	0.0230019
TNFSF13	-1.01648	1.6997	3.39331	0.0855996
PLEKHA6	-1.01543	3.91486	2.89445	0.109806
FAM205C	-1.0147	2.35735	5.11338	0.0392609
LOC104972737	-1.01466	2.31075	4.92344	0.042575
LOC112441869	-1.01393	1.16391	3.14031	0.0969719
TMEM139	-1.0138	1.48611	2.19392	0.159544
AIFM3	-1.0136	2.43921	2.9457	0.106969
LOC100848051	-1.01318	2.5509	3.07795	0.100048
PLEC	-1.01317	4.98359	5.06656	0.0400491
OGDHL	-1.01297	3.58293	4.1161	0.0608764
LOC112445429	-1.01242	6.59775	3.89577	0.0673892
CLCNKA	-1.01217	2.67903	2.89015	0.110047
LOC104973101	-1.0119	2.39725	6.74878	0.0203587
TLCD1	-1.01132	1.17381	1.85446	0.193649
C23H6orf223	-1.01102	1.2078	3.74664	0.0722669
LOC112443211	-1.00929	5.27249	4.50702	0.0510563
LOC112445578	-1.00899	2.94414	4.877	0.0434344
LOC101904639	-1.00871	2.89164	3.22318	0.093058
ACOT11	-1.00781	4.72191	13.245	0.00247211
UAP1L1	-1.0077	1.17029	1.73357	0.207993
LOC112441625	-1.00609	2.1067	2.2094	0.158176
REG3A	-1.00503	1.1012	2.1395	0.164472
AKAP1	-1.00423	4.46895	10.0621	0.00640673
TRNAC-ACA-98	-1.00327	0.598504	1.07624	0.316204
ICAM5	-1.0031	2.09137	2.71618	0.120408
MELTF	-1.00293	3.63241	3.39562	0.0855035
PRSS27	-1.0022	1.78327	1.22152	0.286716
INPP5J	-1.00181	2.9982	6.06217	0.0265989
PIF1	-1.00143	2.25305	1.98514	0.179526
LOC101910047	-1.00029	1.58333	2.89966	0.109513
LOC112448785	-1.00027	2.23104	1.60677	0.224539
LOC101905098	-0.998949	2.27196	2.14024	0.164404
KLRG2	-0.998595	4.0796	7.54836	0.0151129
GSTO1	-0.998582	1.77534	2.96721	0.105805
LOC112443317	-0.998169	1.00952	1.38277	0.25821
TEX13B	-0.997707	2.09866	1.58671	0.227311
ATN1	-0.994412	2.98931	3.77944	0.0711592
BATF2	-0.993399	1.8901	1.83036	0.196405
LOC104973175	-0.992535	1.88815	2.91115	0.108872
LOC101903030	-0.99207	1.39603	2.75986	0.117699
TONSL	-0.991633	1.2912	2.43636	0.139689
MFSD2A	-0.99126	2.82475	4.10574	0.0611655
PRSS21	-0.990647	1.30011	2.93311	0.107657
LOC107132688	-0.990206	0.956569	1.76797	0.203777
CYP2E1	-0.989628	2.2547	2.12654	0.165674
LIF	-0.987988	3.35964	5.79862	0.0295648
LOC112444523	-0.986889	2.02037	1.85931	0.193099
LPIN3	-0.98633	3.74861	5.02785	0.0407146
IL11	-0.986074	1.08034	1.40987	0.253797
ADAM11	-0.984342	3.64058	4.84549	0.044029
NKX6-1	-0.983454	1.86336	2.21156	0.157986
IL17RB	-0.983216	1.47583	1.35307	0.263166
LOC112445514	-0.982926	1.66487	0.803012	0.384547
SLC46A1	-0.981835	2.85703	5.80597	0.029477
AWAT1	-0.981209	2.13691	1.94889	0.183309
LOC101906512	-0.980755	2.38689	1.92388	0.185977
LOC112448829	-0.980111	2.12523	2.72673	0.119747
SGCA	-0.979602	2.53367	3.15697	0.0961694
NFATC4	-0.979525	2.53738	6.42634	0.02305
LOC112443170	-0.979213	2.74398	4.48824	0.0514834
GNMT	-0.97903	2.04381	1.3412	0.265181
LOC112444301	-0.979016	2.68526	2.05911	0.172106
CYM	-0.978427	2.77169	4.92143	0.0426119
AQP2	-0.978342	2.22722	1.66152	0.217194
LOC112443025	-0.978242	2.12954	2.27197	0.152791
CX3CL1	-0.977194	3.66469	6.20737	0.025113
PRP8	-0.977153	2.30449	2.5931	0.12846
LOC112449339	-0.976217	1.45477	3.42504	0.084289
LRRC25	-0.976069	2.57474	5.40882	0.0346854
LOC107131781	-0.974863	1.07446	1.45746	0.246288
SEMA3B	-0.974795	2.23035	2.45035	0.138639
FAM83E	-0.974689	2.64053	4.19631	0.058692
LOC104974620	-0.97449	1.25631	1.68479	0.214166
LOC526067	-0.974407	2.11407	1.11434	0.308079
PATZ1	-0.974265	2.97562	5.07635	0.0398828
GFRA4	-0.974008	1.57037	2.46545	0.137517
LOC112442619	-0.973769	2.18048	2.74	0.118922
LOC530538	-0.973278	1.51342	2.70343	0.121213
PRR5	-0.973119	5.12897	4.5523	0.0500439
NEUROG3	-0.972875	2.75339	2.1778	0.160984
LOC104968852	-0.972038	2.86572	2.62995	0.125982
FGF9	-0.97104	4.15805	6.8505	0.0195864
MYPOP	-0.969934	2.68191	1.5051	0.239059
SLC26A10	-0.969672	3.12673	2.81252	0.114532
HAND2	-0.969551	2.9536	1.94016	0.184235
LOC112448520	-0.968076	0.958954	1.40645	0.254349
ARHGAP40	-0.966836	2.06356	1.8452	0.194701
LOC112445524	-0.966002	2.42437	4.72795	0.0463327
MROH6	-0.965664	1.69638	1.50083	0.239695
LOC526915	-0.965598	2.00614	2.28151	0.151991
KCNK18	-0.964559	2.77975	5.70998	0.0306473
TRIP6	-0.964436	1.246	2.24991	0.154664
LOC104974955	-0.964362	2.1749	4.34215	0.054952
NKD2	-0.963627	2.73641	4.74689	0.0459521
RBM25	-0.963079	6.75975	1.27133	0.277476
TMEM150B	-0.962924	2.41835	2.0839	0.169706
LOC112445515	-0.960933	1.45049	0.949173	0.345595
CXCL17	-0.960474	1.86001	3.53963	0.0797504
CTSW	-0.960209	1.09875	1.2784	0.276197
FAAP100	-0.960022	1.54204	2.80943	0.114715
PIK3IP1	-0.959717	2.58292	3.21942	0.0932312
LOC112447890	-0.958872	2.13784	3.73406	0.0726972
DDN	-0.958774	2.71826	3.65138	0.075602
PROB1	-0.95838	1.5478	2.69688	0.12163
HRH3	-0.958189	0.797095	1.02499	0.327614
LOC618806	-0.957359	4.46805	3.73103	0.0728013
MYH3	-0.956734	3.36357	6.00789	0.0271804
RCVRN	-0.955352	2.39758	4.16732	0.0594706
OVOL1	-0.954844	2.11864	1.97903	0.180157
MAN1B1-2	-0.954513	2.40218	4.94294	0.0422202
HOXD4	-0.954499	3.30419	5.10613	0.0393818
KLK8	-0.954266	1.64802	3.79978	0.0704822
LOC112446426	-0.954258	1.84428	3.0309	0.102447
LOC112445159	-0.953832	4.17648	2.76338	0.117485
THEM5	-0.952659	2.70568	3.30511	0.0893732
LOC107132998	-0.952605	3.3531	7.48025	0.0154933
LOC112445176	-0.952591	1.78263	3.45369	0.0831262
LOC107132972	-0.952082	1.49205	1.79477	0.200568
LOC100298890	-0.952018	4.18772	5.90079	0.0283716
SNCG	-0.950708	1.14456	1.70506	0.211573
TIGD5	-0.949281	0.916266	2.14527	0.163941
LOC100847835	-0.949083	2.42453	2.28169	0.151976
PRKAG3	-0.947998	2.57489	5.33614	0.0357505
RHBG	-0.947974	2.92888	2.3745	0.14445
LOC101902385	-0.947949	1.57101	1.23808	0.283599
LONP1	-0.947423	3.00642	5.22272	0.03749
ATOH7	-0.94735	1.30616	1.35912	0.262147
C17H22orf31	-0.946671	1.30995	2.99497	0.104325
RSPH14	-0.946335	4.55157	3.80604	0.0702754
TNFRSF12A	-0.946216	1.4746	1.52653	0.235899
EFNA4	-0.945164	1.5111	1.97341	0.180739
LOC112446429	-0.944833	2.00401	2.62158	0.12654
GDF10	-0.944149	2.7491	2.56366	0.130482
LOC112445760	-0.942915	2.01909	3.1063	0.0986349
FN3K	-0.942175	2.08323	3.31359	0.0890019
LOC112443234	-0.941876	1.51224	1.68519	0.214115
PCDH8	-0.941151	2.62828	2.69206	0.121936
GPR142	-0.940982	1.64875	1.16638	0.297443
ROPN1L	-0.939119	3.68203	3.20143	0.0940664
TMEM171	-0.939107	3.143	3.90288	0.0671666
LOXL1	-0.938742	3.44546	3.97578	0.0649332
LOC100336539	-0.937974	0.962565	1.04689	0.322669
SERPINA1	-0.937831	2.87993	4.73628	0.0461649
MMP14	-0.937344	2.42027	1.67484	0.215454
LOC107131798	-0.937196	1.93003	2.44737	0.138861
LOC784409	-0.935285	6.06523	5.40652	0.0347185
S100A16	-0.934973	2.36467	3.3103	0.0891457
NLRP6	-0.934615	1.81855	1.71567	0.210231
FAM57B	-0.934482	3.26271	3.36574	0.0867586
VSIG10L	-0.933815	3.80961	6.73434	0.0204712
LOC509005	-0.933111	1.89255	2.46583	0.137488
TEX13A	-0.930801	0.918197	1.5077	0.238673
LOC100335729	-0.930774	1.72377	1.47766	0.243187
MAGED4B	-0.930669	2.90591	3.60188	0.0774072
TIMM22	-0.929975	1.6606	3.15301	0.0963594
IP6K3	-0.929461	3.64959	2.93297	0.107665
HOXD9	-0.929109	2.09933	3.2944	0.0898448
LOC101908095	-0.928263	1.79584	1.89783	0.18881
C22H3orf62	-0.927924	1.08759	1.05315	0.321274
SIX4	-0.927535	2.6801	3.35039	0.0874118
LOC112442556	-0.927065	3.63578	9.12801	0.0135328
TMEM132A	-0.926863	3.40038	5.53339	0.0329443
LOC107131544	-0.925882	0.583871	1.42687	0.25108
CALHM1	-0.925792	1.47961	1.56468	0.230407
LOC112449128	-0.925268	0.77112	1.41196	0.253462
CYP4B1	-0.924753	3.94444	4.83279	0.0442713
LOC104976340	-0.923962	4.22587	3.61339	0.0769829
LOC112444733	-0.923789	2.53887	2.74674	0.118505
LOC100847412	-0.923756	2.28316	6.37556	0.0235105
LOC112447130	-0.923316	1.51086	1.72892	0.208572
LOC107132012	-0.923194	2.87522	3.38157	0.086091
LDHD	-0.922156	1.33927	1.42007	0.252162
ACR	-0.9211	2.08427	4.08223	0.0618276
EHD2	-0.920695	4.21835	2.42059	0.140884
RETSAT	-0.920174	3.38718	7.38065	0.0160696
LOC618817	-0.918649	0.753187	0.891031	0.360363
UPK1A	-0.91846	2.25788	3.22604	0.0929263
GRHL3	-0.918177	4.53393	3.36184	0.0869239
C11H9orf116	-0.918125	2.24738	1.47143	0.244138
SPADH1	-0.916993	2.08097	1.73795	0.207451
LOC112448804	-0.916587	1.60967	2.76122	0.117616
LOC112448138	-0.916179	1.88685	5.5266	0.0330365
LOC100126053	-0.915893	2.41109	1.07553	0.316359
LOC112443797	-0.915153	1.86587	1.77111	0.203398
LOC112443865	-0.91504	1.49732	3.54484	0.0795511
RAET1G	-0.914465	2.69713	2.06025	0.171994
LOC101904591	-0.914038	1.52579	1.88807	0.189885
C3H1orf210	-0.913756	1.64825	1.73851	0.207381
B4GALNT4	-0.913094	2.67406	2.39338	0.142976
LOC101904731	-0.912761	1.81884	2.36693	0.145046
WNT8B	-0.911364	2.44309	3.61741	0.255947
ZNF879	-0.910355	3.26111	6.21732	0.0250148
TLDC2	-0.910247	2.94266	6.66864	0.0231013
LOC107132437	-0.909939	1.44823	1.24386	0.282521
FCAMR	-0.909883	2.91276	1.59296	0.226443
RSAD1	-0.909838	2.47279	4.41011	0.0533053
LOC112443483	-0.909337	1.26366	3.26363	0.0912164
SLC9A5	-0.909127	3.9792	4.20659	0.0584187
LOC101903891	-0.909116	3.27853	5.10263	0.0394403
CYP26B1	-0.909036	4.07983	3.58298	0.0781098
NGP	-0.908272	1.6357	1.46649	0.244895
GPR61	-0.907717	2.44903	4.53834	0.0503535
SNAPC2	-0.906718	1.1212	1.22933	0.285241
LOC101902815	-0.906715	1.28085	2.31752	0.149014
PTGES	-0.906669	2.87012	3.01234	0.103412
KRT78	-0.906499	2.29386	1.30827	0.270883
ANGPTL4	-0.905106	2.00062	1.71076	0.210851
LOC104970788	-0.904785	0.868777	1.13599	0.303591
FXYD2	-0.90402	2.74938	2.2897	0.151307
LOC112445441	-0.903969	3.56787	6.50206	0.0223828
GMPPB	-0.903741	1.77695	3.00624	0.103731
SPINK2	-0.903446	2.41646	2.31863	0.148924
TREH	-0.902946	2.58486	1.60876	0.224267
SLC22A18	-0.902518	2.98161	2.79296	0.115696
LOC112442384	-0.902084	2.23446	2.37591	0.144339
BMP2	-0.901876	3.87156	2.82791	0.113625
LOC112446667	-0.900794	1.7324	2.52523	0.214326
LOC112449103	-0.900733	2.06757	2.50482	0.134642
RHBDF1	-0.900512	3.08676	2.80747	0.114831
ZNF358	-0.899702	1.51703	1.1535	0.300028
LOC101907306	-0.899657	1.19416	0.922419	0.352279
ECEL1	-0.899399	2.44577	4.24345	0.0574511
GPC1	-0.899106	3.51832	1.63214	0.221097
LOC112448853	-0.899058	2.26127	2.3341	0.147668
KCNH3	-0.898198	3.13224	1.41645	0.252741
LOC101905651	-0.898165	1.88946	1.49919	0.23994
LOC112442364	-0.897755	1.75282	1.61884	0.222893
TRAF4	-0.89681	1.79382	3.53886	0.0797799
CREB3L3	-0.895668	2.8248	5.09422	0.0395814
CAPN10	-0.89534	2.07233	2.12452	0.165862
LOC112445102	-0.894899	2.9193	1.32464	0.268028
MIIP	-0.894748	2.38286	2.79148	0.115785
EPHA2	-0.894578	4.94383	2.93522	0.107542
LOC101906410	-0.894232	1.50261	3.29051	0.090017
LOC101906884	-0.89321	2.96127	3.60845	0.0771647
CFAP100	-0.893143	3.53026	2.93474	0.107568
LOC112443125	-0.892868	2.80689	2.34586	0.146723
LOC617614	-0.892721	1.2324	2.82843	0.113595
RCE1	-0.892604	1.34245	2.12473	0.165843
LOC508098	-0.892477	2.41631	1.48744	0.241705
LOC107131429	-0.892335	3.07277	4.29122	0.0562252
CHRNG	-0.892257	2.19864	1.63017	0.221362
PIEZO1	-0.891749	5.29495	2.90782	0.109057
LOC112448065	-0.891238	2.35981	5.93619	0.0279713
LOC616323	-0.890575	1.51171	2.33593	0.14752
BCS1L	-0.890518	1.94796	2.87271	0.111036
LOC112448836	-0.889995	1.18122	1.97886	0.347764
LOC112448114	-0.889649	3.83694	2.50415	0.13469
HHIPL1	-0.889553	4.32993	5.76048	0.030025
LRIT1	-0.88878	2.87487	2.15274	0.163256
SLC38A3	-0.888418	2.94485	5.73046	0.0303931
LIG1	-0.887635	4.23718	5.04566	0.0404069
LOC505033	-0.887552	1.18822	1.36336	0.261434
TMPRSS6	-0.887546	4.25459	5.76199	0.0300067
LOC100847686	-0.886825	4.01949	1.95942	0.1822
HOXA4	-0.886513	1.14147	1.65084	0.218602
HCCS	-0.886212	2.54953	4.12261	0.0606956
ADAM1A	-0.885972	1.55237	1.11233	0.308501
LOC101906971	-0.885919	3.35331	4.08121	0.0618565
TMPPE	-0.885535	0.972898	1.88811	0.189881
LOC112446656	-0.885474	1.32488	2.00484	0.177511
LOC112449561	-0.885351	2.2357	2.36429	0.145255
LOC112442659	-0.884608	1.11044	2.14937	0.163564
POLG	-0.884358	3.15071	5.41099	0.034654
PRDM9	-0.884098	2.52674	2.58851	0.128773
LOC112445716	-0.88384	3.93455	3.70945	0.0735477
AMT	-0.882494	1.15319	1.36536	0.2611
ATPAF2	-0.882402	2.93529	3.22851	0.0928126
KCNK16	-0.882136	2.89433	2.72936	0.119583
TNFAIP1	-0.881101	2.19405	3.48869	0.0817312
LOC112445024	-0.880481	2.6408	1.31933	0.26895
PKMYT1	-0.88037	3.07967	7.76259	0.0139848
HSF4	-0.880035	1.17899	1.16674	0.29737
ULBP17	-0.879832	2.45	1.03022	0.326424
C3H2orf54	-0.879569	1.57943	1.1343	0.303938
KRT35	-0.879507	1.1131	0.923414	0.352027
LOC505658	-0.879167	1.19125	1.14409	0.301935
LOC112442728	-0.876524	3.72055	2.46648	0.13744
MYORG	-0.875831	4.01925	6.82368	0.0197868
NAGLU	-0.875299	1.63463	4.2876	0.056317
LOC107131330	-0.874945	3.03851	3.81437	0.0700014
ZNF524	-0.874943	1.35074	1.32322	0.268274
LOC101905821	-0.874611	1.50555	1.74196	0.206955
TRNAG-UCC-73	-0.874258	2.19286	0.935213	0.34906
LOC781261	-0.874154	4.19236	8.27742	0.0116483
LOC104969002	-0.873943	2.00484	1.98135	0.179916
LOC112443412	-0.873715	2.29027	3.69886	0.0739173
C25H16orf58	-0.873413	2.36372	4.3199	0.0555039
FAM69C	-0.873184	2.82954	1.8562	0.193452
TBATA	-0.873151	3.05459	1.28666	0.274715
LOC112449091	-0.873019	3.45071	4.72272	0.0464385
CRP	-0.872739	1.80004	1.95654	0.182502
ADSSL1	-0.872526	3.37567	3.66969	0.0749468
SNAI1	-0.872514	1.94128	2.48763	0.135888
PYCR1	-0.871855	1.24465	2.47361	0.136915
LOC112446448	-0.871618	0.926077	1.2616	0.27925
LOC104976302	-0.871473	3.09657	3.78614	0.0709354
LOC107131341	-0.871343	2.55307	3.64688	0.0757642
VILL	-0.870678	3.71198	4.35197	0.0547102
OPTC	-0.870019	2.71984	3.34416	0.0876784
LOC112446402	-0.869945	3.32455	3.25651	0.0915375
SYNPO2L	-0.869757	2.48815	1.70718	0.211304
CYP1A1	-0.868753	1.52675	2.30309	0.150198
SHD	-0.868333	2.96363	3.5457	0.0795182
LOC112449139	-0.868296	3.13356	2.90937	0.10897
KCTD15	-0.868117	3.13843	4.03614	0.0631503
DNAAF3	-0.867904	2.50583	2.22793	0.156556
LOC107131259	-0.867695	3.69265	3.19348	0.0944387
PORCN	-0.867004	2.83159	2.81071	0.114639
LOC100336869	-0.866665	1.40413	1.12284	0.306306
LOC112442005	-0.866484	1.38407	1.99323	0.178695
LOC100126230	-0.866152	3.73223	2.16261	0.162356
LOC107132515	-0.865655	1.9851	2.83451	0.11324
LOC112441794	-0.865499	2.77409	2.23427	0.156008
GLTPD2	-0.864074	1.54143	1.61005	0.224091
TRNAG-GCC-26	-0.863847	2.57348	1.23671	0.283856
CNIH2	-0.862897	1.94604	2.66932	0.123399
LOC100295687	-0.862841	2.67489	1.68876	0.213655
LOC101910192	-0.86252	1.30836	2.21928	0.15731
LOC104971723	-0.862242	1.73957	2.39622	0.142756
ZNF304	-0.861229	2.2181	4.1607	0.0596501
OAF	-0.860865	3.33968	1.94766	0.183439
DECR2	-0.860762	2.20134	1.70844	0.211144
PLIN1	-0.860702	3.03672	2.43045	0.140136
LOC101907141	-0.859724	2.96518	1.92944	0.18538
HOXD10	-0.859663	1.14819	1.58292	0.22784
CAMK1G	-0.858101	4.1408	5.90583	0.0283142
LOC112444842	-0.857177	1.02881	1.34064	0.265278
RCOR2	-0.857003	1.53574	1.37185	0.260018
LOC107132843	-0.856991	1.61863	4.14731	0.0600152
C1QA	-0.856983	1.13821	1.26259	0.279068
LOC613752	-0.856873	3.12278	4.67079	0.0475038
EPHA8	-0.856624	5.51824	2.04508	0.173483
LOC107132414	-0.855081	2.44102	3.18774	0.0947081
LOC104975782	-0.85506	0.987031	2.15927	0.16266
CCKAR	-0.8548	3.68927	3.46536	0.082658
ARGFX	-0.854436	2.3538	1.55301	0.232069
DUOX1	-0.854225	4.65731	3.34081	0.0878224
KIFC2	-0.854107	1.91248	1.18222	0.294306
KRT84	-0.853916	1.83374	2.79177	0.115767
PPDPFL	-0.852747	1.14127	1.23441	0.284286
MUSTN1	-0.852727	1.39076	1.1255	0.305754
TAF6	-0.852667	2.27452	3.4115	0.0848456
MYL3	-0.852458	2.21069	1.06779	0.318045
DUSP7	-0.852414	1.5834	1.51577	0.23748
NECAB3	-0.852366	3.03823	1.99598	0.178413
LOC112441607	-0.851865	2.46941	2.25985	0.153817
LOC107132986	-0.851722	1.69373	2.86344	0.402194
IFT122	-0.851576	5.22185	3.60839	0.077167
FAM187A	-0.851323	1.36585	2.80687	0.114866
LOC100300806	-0.851115	2.52977	1.60381	0.224945
FIGNL2	-0.849513	4.24666	3.31915	0.0887594
LOC112447137	-0.849248	0.9863	1.02264	0.328152
GNB1L	-0.849126	3.92034	2.59551	0.128296
IL12A	-0.848683	1.97365	3.87584	0.068018
PEG10	-0.848606	2.93799	4.97997	0.0415557
GDAP1L1	-0.847834	3.90585	6.35328	0.0237157
RABEP2	-0.847513	3.23388	1.71427	0.210408
MS4A10	-0.84741	3.22405	5.34069	0.0356827
C1H21orf140	-0.847367	1.99972	3.09571	0.545538
GABRD	-0.84673	2.41437	1.22226	0.286577
LOC100139061	-0.846607	3.89068	1.33847	0.265648
LOC112443727	-0.846274	1.71863	1.81577	0.198097
LOC112443411	-0.846175	1.75155	0.950587	0.345247
LYZL4	-0.846168	1.75398	2.12126	0.166167
TRNAI-AAU-10	-0.846014	0.959477	0.798856	0.385748
LOC112448059	-0.845439	2.79411	4.14313	0.0601298
ASIC3	-0.845214	1.05679	0.834339	0.375671
PLA2G2D1	-0.844564	3.17514	4.71822	0.0465296
LOC521656	-0.843864	4.03721	3.96172	0.0653569
NR1H3	-0.843646	3.08202	4.62052	0.0485626
LOC101906358	-0.843463	1.61321	1.0893	0.313385
MPZ	-0.843248	1.41692	1.23509	0.28416
ZNF3	-0.84287	2.5281	2.77693	0.116661
LOC100138853	-0.842573	1.14527	0.92225	0.352322
LOC112442358	-0.842308	1.83512	2.2742	0.152604
LOC104974354	-0.841673	3.122	2.88398	0.110396
LOC112445965	-0.841354	1.23936	1.45092	0.247302
MMP25	-0.840172	3.38949	3.29342	0.0898883
LOC101907006	-0.840063	1.82737	1.24604	0.282118
LOC107133209	-0.840021	1.9118	3.00987	0.103541
TMEM59L	-0.839927	1.68558	0.965901	0.341509
MATN4	-0.839575	3.76707	3.31187	0.0890769
DBIL5	-0.839556	1.20251	1.47709	0.243274
IL17A	-0.839424	0.927992	0.990296	0.335672
DHODH	-0.839155	2.71403	4.17312	0.0593138
ELN	-0.838895	5.42998	1.89984	0.18859
LOC104971058	-0.838561	3.94939	3.14261	0.0968605
AIF1L	-0.838325	4.06424	4.76567	0.0455783
MSI1	-0.838113	4.20569	3.91839	0.0666838
PRDM8	-0.837704	3.89782	4.46058	0.0521199
RTN4R	-0.837579	2.91485	1.58005	0.228242
SHH	-0.837285	3.52985	4.03226	0.063263
LOC104973986	-0.836996	1.91287	2.64955	0.124688
KLHL30	-0.836828	2.82522	2.21663	0.157541
GDPGP1	-0.836824	2.62689	2.87312	0.111013
LOC101907713	-0.8363	2.8374	3.24024	0.0922759
SYT13	-0.836114	5.06977	5.43251	0.0343461
LOC104975366	-0.836053	2.38411	3.55153	0.0792961
RPTN	-0.835978	1.77276	2.91578	0.108614
SYCE1	-0.835428	1.43834	1.55223	0.232181
KCTD5	-0.835371	3.28462	3.91917	0.0666597
CHAF1A	-0.835034	3.98278	7.45772	0.0156215
LAS1L	-0.83495	4.78904	1.80596	0.199246
PRSS8	-0.834816	1.25432	1.35458	0.26291
LOC101906171	-0.834677	10.7816	4.04762	0.0628177
SPATA19	-0.834541	1.71635	1.21978	0.287047
LOC101905960	-0.834507	2.36356	1.48896	0.241476
LOC781635	-0.834408	5.74064	3.20205	0.0940377
IDUA	-0.833892	2.64392	2.86227	0.111633
RIBC2	-0.833759	3.39836	2.44365	0.139141
CASKIN2	-0.833271	2.19545	1.5481	0.232774
CCDC197	-0.833207	4.48149	5.56403	0.0325317
MKI67	-0.832563	4.31214	3.16895	0.0955971
ADGRB2	-0.832277	4.44245	1.92238	0.186139
LOC112442449	-0.832236	2.90243	1.53323	0.234922
FOXL1	-0.832175	1.09552	1.75788	0.205002
HIPK4	-0.832044	2.55075	3.00479	0.103807
LOC112446331	-0.831969	0.890518	1.328	0.267448
PRSS56	-0.831633	1.61907	1.86869	0.192044
PRRT4	-0.831302	2.40447	2.51735	0.133743
RAB20	-0.831035	3.97208	6.99839	0.0185231
LOC529823	-0.830908	3.34721	3.6931	0.0741194
MRPS11	-0.830741	2.71974	3.12852	0.405657
MYOZ3	-0.830611	3.78323	4.69271	0.0470507
LOC104969620	-0.830264	1.68246	1.54427	0.233324
LOC101907408	-0.829748	1.66149	1.05864	0.320059
SRM	-0.829656	1.41754	0.962841	0.342251
LOC529657	-0.829102	0.752934	0.957787	0.343482
RUNDC3A	-0.829024	2.59371	3.81876	0.0698574
LOC100299144	-0.829014	8.24513	5.42864	0.0344013
LOC615559	-0.828817	3.2006	1.37561	0.259394
LOC100140487	-0.82857	0.889268	0.800878	0.385163
ANKRD9	-0.828439	1.79379	2.90625	0.109145
LOC112447736	-0.828055	0.724154	1.15157	0.300418
CAPN5	-0.827345	4.93574	5.44196	0.0342119
CACNG5	-0.827139	3.49106	4.89923	0.0430205
FGF17	-0.827006	2.01369	3.0271	0.102643
LOC112443722	-0.826827	6.32835	2.21079	0.158054
HPCAL4	-0.826808	2.8292	3.40364	0.0851704
FANCE	-0.826408	2.48012	2.93124	0.10776
OLIG2	-0.826262	1.62902	3.9555	0.0655454
SLC4A9	-0.825993	3.0744	1.99506	0.178508
LOC112449144	-0.825638	2.30218	2.49352	0.13546
PGAP3	-0.825024	2.9999	4.48334	0.0515955
LOC107133088	-0.824619	1.7249	1.76142	0.204571
LOC104969630	-0.824555	0.936321	0.765477	0.395605
LOC100848331	-0.824309	2.24399	1.19073	0.29264
SCARF1	-0.824231	2.81791	2.22687	0.156649
LOC101906167	-0.8241	2.11995	1.63472	0.22075
LOC112443186	-0.823902	3.4103	3.15258	0.0963801
MTHFR	-0.823802	2.76806	4.05804	0.0625177
COL20A1	-0.823486	3.49177	4.03253	0.0632551
HAND1	-0.823419	1.24801	0.994857	0.334597
AQP7	-0.822932	3.48533	3.03984	0.101985
LOC112446328	-0.822591	1.40525	1.45186	0.247155
PXDN	-0.822571	4.69438	3.52928	0.0801483
LOC112445128	-0.822177	1.11497	1.15167	0.300397
LOC112449574	-0.821349	2.25307	3.55416	0.0791962
MED18	-0.821153	1.45618	1.51444	0.237676
SYT5	-0.82101	1.86462	3.16962	0.0955654
SCRT1	-0.820546	1.75614	1.49207	0.241008
SEMA6B	-0.820443	4.52725	4.71552	0.0465845
LOC112446329	-0.820427	3.58219	3.1884	0.0946771
LOC100848132	-0.820342	0.851445	0.681434	0.422209
LOC100337185	-0.820084	1.40152	1.9758	0.180491
BCO1	-0.820012	4.0633	5.36356	0.0353442
LOC101905897	-0.819839	3.10997	1.41917	0.252306
LOC112444536	-0.819788	2.52281	2.83529	0.113194
PLXNB3	-0.819441	2.48615	1.22967	0.285177
LOC112444157	-0.819316	1.80192	1.12161	0.306561
LOC100138951	-0.818968	3.22267	3.46422	0.0827036
LOC101905297	-0.818795	1.98937	2.55968	0.130758
ACCSL	-0.818166	2.60891	3.52688	0.0802408
LOC100847182	-0.817943	2.57432	3.57415	0.0784408
LOC112446384	-0.81792	2.75838	4.71312	0.0466332
LOC112443173	-0.817725	2.58492	2.50628	0.134537
KLC3	-0.817378	2.34117	2.67587	0.122976
GLP1R	-0.817057	4.76994	3.18599	0.0947903
LOC504295	-0.81702	2.21589	3.66358	0.0751648
KRT5	-0.816682	1.76007	1.37454	0.259571
DRD4	-0.816521	1.1656	0.932196	0.349815
TRPM5	-0.815748	3.41717	2.0924	0.168892
LSMEM2	-0.815741	1.90993	1.64355	0.21957
PLA2G4D	-0.815355	3.3612	1.64342	0.219587
LOC112445795	-0.815045	0.93637	0.950364	0.345302
SEMA3F	-0.815003	4.14614	3.07378	0.100258
OPN1LW	-0.814368	3.14541	3.12661	0.0976377
LOC107133128	-0.814364	3.62737	3.14198	0.096891
SLC22A11	-0.813626	3.40582	3.30125	0.089543
LOC112447374	-0.813527	1.56556	0.940562	0.347726
LOC104973519	-0.813209	1.61772	0.983383	0.337312
LOC112442026	-0.811546	1.14847	1.71424	0.271736
HTR5A	-0.81127	3.42552	5.5927	0.0321511
HRCT1	-0.811217	1.42694	1.03768	0.324735
RHBDL3	-0.810784	5.13549	5.70404	0.0307215
LOC112445709	-0.810506	2.65721	2.53189	0.132708
LOC504893	-0.810042	1.27615	1.14665	0.301414
DUSP13	-0.809275	2.59666	1.39492	0.25622
BSN	-0.80881	4.24933	4.48472	0.0515638
TFF1	-0.808803	1.47033	1.41375	0.253174
LOC112442189	-0.808793	2.29213	2.21774	0.157445
LOC112445643	-0.8087	1.95148	1.78374	0.20188
EMILIN1	-0.808453	2.53482	1.09468	0.312234
LOC112444584	-0.808125	2.33206	2.57822	0.129477
LRRC38	-0.808009	4.6209	4.13516	0.0603486
NKX2-3	-0.807738	1.06257	1.18957	0.292867
C2CD3	-0.807557	3.52509	1.63462	0.220764
LOC101904409	-0.807391	2.82737	3.27581	0.0906706
CCDC121	-0.806877	1.1327	1.26306	0.278982
LOC112447819	-0.806705	2.61785	1.12125	0.306637
HJURP	-0.806373	2.82514	5.24879	0.0370817
LOC505306	-0.806061	1.18625	0.871459	0.365542
GLS2	-0.805895	3.41701	3.55478	0.0791726
FXYD1	-0.80552	2.50632	3.0392	0.102018
DES	-0.805026	2.65102	3.31787	0.0888151
CEP170B	-0.804967	3.50123	1.82765	0.196718
FAM205A	-0.804738	1.61925	1.79114	0.200999
LOC104970637	-0.804312	3.26172	7.01946	0.0183771
LMX1B	-0.804224	5.8071	5.78804	0.0296916
EDN2	-0.803204	3.84046	4.01242	0.0638437
LOC107133247	-0.801904	1.29726	1.72746	0.208754
FNDC4	-0.801817	1.54611	1.48951	0.241393
MYMK	-0.801762	3.06573	1.70927	0.21104
NFATC2IP	-0.80172	2.68018	4.92027	0.042633
LOC101907697	-0.801572	2.9098	1.35048	0.263604
PRL	-0.801524	2.36629	1.62247	0.222401
AMPD1	-0.801258	3.71678	5.45947	0.0788933
MYLPF	-0.800704	1.92499	1.79489	0.200553
SH2B2	-0.800683	4.03856	2.21178	0.157967
DAGLA	-0.800025	5.14432	2.79982	0.115286
LOC101908069	-0.799657	1.19076	0.809492	0.382685
WIZ	-0.799206	3.61633	3.3678	0.0866711
SH2D7	-0.799184	2.45055	3.26396	0.0912014
LOC112441486	-0.798784	1.5502	0.854089	0.37023
SLC25A23	-0.798371	3.52825	5.02805	0.0407111
MYOM2	-0.798325	5.17995	3.62364	0.0766075
MYBBP1A	-0.798243	3.12625	2.54768	0.131596
LACTBL1	-0.79819	3.55229	1.55413	0.231908
LOC104973965	-0.797837	1.9269	0.995687	0.334402
LOC101902570	-0.797703	3.42166	3.90124	0.0672178
LOC112444303	-0.797636	1.27338	2.30714	0.149865
CYS1	-0.797512	3.87229	3.32137	0.0886628
PRSS54	-0.796983	2.5791	3.53194	0.0800459
SLC51B	-0.796637	3.56711	4.28284	0.0564381
LOC112444635	-0.796597	1.31152	1.37082	0.260189
LOC112445104	-0.796193	1.30646	1.18589	0.293585
C12H13orf46	-0.796154	1.91199	1.68199	0.214528
PLPP7	-0.796152	3.86511	3.16583	0.0957459
LOC112445444	-0.796102	3.04481	2.87224	0.111063
LOC112443509	-0.795834	1.63794	1.11616	0.307698
AARS2	-0.795388	2.14801	1.62321	0.2223
CTSV	-0.792948	1.47066	1.83408	0.195975
C17H12orf43	-0.792861	2.43751	4.5978	0.0490502
GIPC3	-0.792562	1.59622	1.35746	0.262426
HYAL1	-0.792527	2.46253	1.47172	0.244094
TUBA8	-0.792506	3.20894	3.34895	0.0874734
LOC112448538	-0.792391	1.93915	1.40177	0.255107
LOC112448421	-0.792357	1.08795	2.43345	0.139908
LOC100335879	-0.791686	1.92785	1.86621	0.192322
SLC2A11	-0.791287	3.20398	2.94726	0.106884
PODXL2	-0.790984	4.9864	6.52244	0.0222071
SOCS2	-0.790655	2.37074	1.21042	0.288833
LOC529969	-0.790112	1.09801	1.23954	0.283327
LOC101906559	-0.789771	2.48481	2.68105	0.122642
LOC112446615	-0.789687	1.58035	2.61342	0.127087
AMN	-0.789117	2.93528	2.43275	0.139961
LOC107132298	-0.78892	2.09231	1.73385	0.207959
SDR9C7	-0.78887	2.46109	3.54078	0.0797064
LOC104969396	-0.787986	1.58992	1.82395	0.197146
PGF	-0.787174	2.29806	1.6135	0.22362
LOC112443772	-0.786953	3.57329	2.86371	0.11155
SIGLEC15	-0.78679	3.29219	1.9486	0.18334
EPN3	-0.786564	2.52278	2.40707	0.141919
ISX	-0.786017	3.11517	5.9114	0.028251
RAB7B	-0.785459	4.22702	3.16919	0.0955858
MFSD9	-0.785032	2.83244	5.12369	0.0390898
EXOC3L4	-0.784449	3.36888	1.60731	0.224465
LOC112444171	-0.784442	2.55946	2.47858	0.13655
SPATA32	-0.784359	1.19832	0.878746	0.363601
NPW	-0.784232	1.80901	1.32804	0.267441
TINAGL1	-0.784083	2.31072	1.93524	0.18476
ZNF646	-0.783964	2.2673	2.91363	0.108733
LOC613739	-0.783823	2.05552	1.27675	0.276497
TTC31	-0.783342	2.81469	3.83249	0.0694098
LOC101906606	-0.783311	3.76904	3.10339	0.0987788
LOC112442661	-0.782198	1.93034	2.18703	0.160157
LOC112448843	-0.782197	3.74687	0.829318	0.377072
LOC101910094	-0.781915	2.73382	1.17131	0.296462
PYROXD2	-0.781787	3.84314	1.89082	0.189581
LOC112445165	-0.781652	2.91232	6.52981	0.0221439
LOC107132358	-0.781416	1.47401	1.62213	0.222447
LOC101903545	-0.78127	3.36612	3.87724	0.0679735
TNFSF12	-0.779599	3.17512	4.87167	0.0435344
TMEM61	-0.779473	3.07323	1.8881	0.189883
GDF11	-0.779437	2.45721	2.31495	0.149225
LOC112445443	-0.779368	2.72415	1.81245	0.198486
LOC112442963	-0.778894	3.16791	4.62798	0.0484037
PSKH2	-0.778286	4.00244	6.6569	0.0210868
NT5DC4	-0.777885	2.41599	3.21595	0.0933916
LOC540321	-0.777834	1.19772	0.689307	0.4196
LOC104969916	-0.777772	3.91439	4.97065	0.0417219
PRSS33	-0.777682	1.51166	3.03398	0.102287
LOC101907513	-0.777494	2.6478	1.55809	0.231344
LOC112447108	-0.777448	1.30593	1.94319	0.190141
LOC100336971	-0.777434	1.74026	2.22268	0.270577
FAM183A	-0.777348	3.61777	6.41571	0.0231456
LOC107132787	-0.776927	3.71449	3.56679	0.0787178
RESP18	-0.776838	2.93778	1.6039	0.224934
LOC112447549	-0.776772	2.28184	1.12028	0.306838
SOWAHA	-0.776022	0.86485	0.741662	0.402875
LOC104974870	-0.775744	3.24209	2.59094	0.128607
LOC112449110	-0.775684	2.8122	5.85224	0.0289314
SLITRK5	-0.775433	3.10646	4.60029	0.0489963
STMN4	-0.775398	3.66026	1.93264	0.185038
AKR1B1	-0.775255	3.60406	6.42245	0.023085
SUOX	-0.774954	1.56532	1.26545	0.278547
LOC112443225	-0.773798	3.31678	4.65397	0.0478551
PODN	-0.773673	3.87224	2.56422	0.130443
LOC112445991	-0.773461	3.18421	1.93333	0.184963
LOC112445126	-0.773432	2.80051	0.90196	0.357518
RNF20	-0.773228	4.72923	2.28559	0.15165
LOC101904258	-0.772482	4.08289	1.77387	0.203064
ZNF213	-0.772409	3.03334	2.31211	0.149457
LOC112444633	-0.771376	2.11471	2.38356	0.143741
SGCB	-0.770979	4.2942	3.22847	0.0928146
LOC104969005	-0.77063	2.65859	1.03931	0.324368
OLFML2A	-0.770593	3.87401	3.10323	0.0987868
FUT6	-0.770553	2.85607	4.87369	0.0757052
GUSB	-0.770261	3.33096	2.54858	0.131533
PDE6G	-0.769338	1.74074	2.22623	0.156705
BRSK2	-0.769295	4.49727	1.74097	0.207077
LOC112444622	-0.769256	4.09471	5.5346	0.0329278
GIP	-0.768765	1.67636	0.801993	0.384841
LOC112448883	-0.768219	0.914321	1.00725	0.331699
MGC134105	-0.767859	2.8814	2.87436	0.110942
MAGEB16	-0.767668	2.41293	1.40653	0.254336
LOC112445125	-0.767462	2.04798	0.927191	0.351073
SLC5A2	-0.766643	3.02162	2.72746	0.119701
C3H1orf194	-0.766488	1.80011	2.10784	0.167427
LRRC18	-0.766005	3.44187	4.12958	0.0605026
LOC112449071	-0.765974	1.31786	0.540346	0.473785
DHRS1	-0.765238	3.69019	3.77394	0.0713434
LOC112442263	-0.765174	1.77544	2.49089	0.13565
LOC101903906	-0.765099	0.855505	1.08357	0.314618
LOC527186	-0.765009	2.60608	2.77092	0.117026
HCN2	-0.764786	3.61879	2.26626	0.153273
LOC107132531	-0.76454	1.67412	1.51878	0.237036
SBK1	-0.764513	4.98599	5.93985	0.0279303
LOC101904209	-0.763889	2.29504	1.62306	0.222321
ELOVL3	-0.763719	1.21628	2.53581	0.132431
HAPLN4	-0.763558	2.81144	6.22394	0.0249496
GNAZ	-0.763554	3.01687	1.39175	0.256738
KNCN	-0.763549	1.9077	1.81682	0.197975
B3GNT7	-0.763131	1.02969	1.15808	0.299104
IL25	-0.763099	1.61806	1.65375	0.218218
LINGO1	-0.762873	5.75031	3.15043	0.0964832
RTL6	-0.76258	2.34835	2.30167	0.150315
DHX30	-0.762517	3.81348	6.57811	0.0217351
CYP11B1	-0.762008	2.0075	0.747015	0.401223
RASL12	-0.76179	3.72179	5.85843	0.0288594
FAM3A	-0.761659	2.69496	3.44874	0.0833258
CYTH2	-0.761554	2.7608	3.29019	0.090031
NTHL1	-0.761547	1.70093	2.02681	0.175297
LOC101905127	-0.761524	3.8735	5.60473	0.031993
LOC112444502	-0.761285	0.826272	1.04095	0.324
FAM92B	-0.760848	2.7018	1.49132	0.241122
ACTL8	-0.760413	1.15572	0.905445	0.356618
ACTC1	-0.759987	1.57437	1.17671	0.295392
LOC788130	-0.759879	3.13987	1.93502	0.184783
LOC112448893	-0.759175	1.44119	0.717066	0.4106
LOC112443413	-0.758783	2.87671	2.68149	0.122614
LOC107131481	-0.757728	2.64857	2.06794	0.171246
TMEM121B	-0.757474	1.82252	1.07902	0.315601
ANGPTL2	-0.757198	4.45025	3.86437	0.0683829
LSR	-0.757129	3.23755	2.55774	0.130893
PRSS57	-0.757027	1.75552	1.05539	0.320777
VPS9D1	-0.756976	2.60884	1.17506	0.295719
ATP6V1G2	-0.756771	0.976604	1.3593	0.262116
IZUMO1	-0.756715	1.88743	1.56912	0.229778
LRRC75A	-0.756526	4.62165	5.74898	0.0301654
KLK11	-0.755811	1.92664	2.57711	0.129554
LOC112442603	-0.755761	0.704287	0.741986	0.402774
APOH	-0.755627	2.97219	4.23123	0.0577697
SCN5A	-0.755512	5.95743	6.9196	0.0190811
PRODH	-0.755173	3.08173	1.53945	0.23402
SCNN1A	-0.755062	4.14592	7.15317	0.017481
LOC101905019	-0.75493	2.37153	2.22171	0.157098
NTNG2	-0.754709	5.49677	2.80256	0.115123
LOC112443241	-0.754641	1.28405	1.29884	0.272545
GZMK	-0.754471	2.81736	1.75483	0.205374
GAS2L2	-0.753965	1.95825	1.12007	0.306883
HOXB5	-0.753858	1.62935	0.909491	0.355576
SLC9A3	-0.753809	4.10181	2.02921	0.175058
LOC112446437	-0.753674	0.860797	0.536469	0.475347
LOC107132988	-0.753082	1.52251	1.48358	0.242289
ACE	-0.752727	3.13963	1.67902	0.214911
LOC112444627	-0.752411	1.067	1.19519	0.291772
FUT1	-0.752333	1.77396	2.42467	0.140573
LYAR	-0.752097	4.61447	5.06842	0.0400174
ALDH1L1	-0.750811	3.91246	1.47474	0.243633
DUSP3	-0.750663	3.40599	3.37708	0.0862796
LOC112447069	-0.750066	3.34916	3.7477	0.0929761
CAMK2N2	-0.749025	1.04766	1.46579	0.245002
LOC112443150	-0.748649	5.77722	1.4318	0.2503
MORN2	-0.748648	2.92204	2.93684	0.371945
LOC112444211	-0.748586	1.38438	2.17038	0.199092
SERPINA11	-0.748122	3.0851	1.43521	0.249762
PDYN	-0.747818	3.75679	1.70628	0.211418
CD8A	-0.747702	1.51054	1.66263	0.217048
LOC101905813	-0.74765	1.562	1.29427	0.273356
OSGIN1	-0.74706	4.38374	6.76774	0.0202122
GAA	-0.747001	3.37052	2.48787	0.135871
MSX2	-0.745985	1.43395	0.856846	0.36948
TRNAG-GCC-27	-0.745916	3.10029	0.891441	0.360256
LOC104971329	-0.745247	0.952055	1.09543	0.312076
CNKSR1	-0.745246	2.68714	0.988408	0.336119
LOC112444636	-0.744828	1.62874	1.11746	0.307428
SPINT1	-0.744808	3.47079	1.54517	0.233195
UBE2QL1	-0.744801	5.39621	6.70666	0.0206889
LOC104975061	-0.743904	2.90983	2.98061	0.105087
LOC530599	-0.743712	2.5188	1.17497	0.295736
SAO	-0.743619	0.729244	0.652028	0.432183
ATP6V0E2	-0.743477	1.35647	0.808786	0.382887
SLC12A7	-0.743169	5.09389	2.031	0.17488
KCNH6	-0.743116	3.4274	1.94355	0.183874
LOC104973102	-0.742859	2.09952	3.10461	0.0987184
DLX4	-0.742852	2.06243	0.906338	0.356387
DEAF1	-0.742689	3.70383	3.7619	0.0717488
LOC104968563	-0.74268	0.858614	1.22668	0.285741
RHOV	-0.742638	1.91161	1.18583	0.293597
LOC112443514	-0.742467	2.25934	3.28765	0.0901435
LOC112442678	-0.742276	2.27498	0.983003	0.337402
LOC112444924	-0.742225	1.59608	1.9939	0.178626
TRNAD-GUC-10	-0.7419	0.873745	0.371761	0.551299
LOC112448846	-0.741785	1.58025	1.67833	0.215001
LOC112443495	-0.741732	3.89653	5.08984	0.039655
HMGXB4	-0.74169	4.83455	7.49627	0.0154028
LOC112448569	-0.741162	0.946958	1.01834	0.329138
LOC112445116	-0.740773	4.3118	3.22141	0.0931396
RAB26	-0.739207	1.84382	1.1672	0.29728
UBE2O	-0.738948	4.98771	3.76613	0.0716062
OR4C46	-0.738508	1.79326	1.94657	0.183554
RAET1L	-0.737909	2.63548	0.768254	0.394771
UMOD	-0.737813	3.96301	2.48369	0.136176
KIF7	-0.737568	3.0496	2.11244	0.166994
APLN	-0.737535	2.09392	0.895879	0.359097
CLDND2	-0.737475	1.45281	1.80996	0.198777
LOC540014	-0.737273	3.78081	7.77833	0.0139058
DMKN	-0.737238	2.9558	2.18406	0.160423
LDB3	-0.737026	5.0724	4.12486	0.0606331
C9H6orf118	-0.736878	4.18525	6.25688	0.0826846
CYP46A1	-0.736732	4.30665	8.76931	0.00982626
SMTN	-0.736682	3.56563	1.76203	0.204497
LOC540707	-0.736543	3.06569	2.3322	0.147821
LOC522763	-0.736344	5.26688	4.39993	0.0535481
LOC112445577	-0.735529	1.40692	0.888011	0.361155
LOC101902201	-0.735475	3.51251	1.1803	0.294683
LOC112446321	-0.735164	0.845519	0.57958	0.458444
LYPD3	-0.734954	1.68063	1.09111	0.312997
LOC112443696	-0.734866	2.55782	2.13774	0.164635
LOC101902646	-0.734617	3.2177	1.45667	0.24641
LOC784898	-0.73454	9.54507	3.3547	0.0872278
LOC101904398	-0.734537	2.47817	2.01585	0.176397
HBQ1	-0.734513	1.54433	1.60943	0.224175
FEZF2	-0.734323	2.01398	1.77269	0.203207
C1RL	-0.734224	3.83473	5.56877	0.0324684
LOC618064	-0.7339	1.08009	0.806292	0.383603
ACVRL1	-0.732976	3.16157	2.38346	0.143748
TNNT3	-0.732053	2.86055	0.695546	0.41755
PCDHGC3	-0.731843	4.24992	2.83254	0.113355
NAGS	-0.731693	2.1495	1.84911	0.194256
SLC25A29	-0.731519	2.41262	2.16268	0.162351
TMEM37	-0.731455	2.8422	1.91282	0.187173
TOP3A	-0.731313	3.32626	3.83049	0.0694748
LOC101905992	-0.731295	3.82838	1.89629	0.188979
TSPAN4	-0.730422	2.67576	1.96599	0.181512
LOC101905228	-0.729918	2.00675	1.49672	0.240311
VWA7	-0.72983	2.55137	3.496	0.0814434
PLA1A	-0.729683	5.29208	5.62625	0.0317124
SHF	-0.729318	3.31718	2.02499	0.17548
TRNAG-GCC-28	-0.729051	3.07348	0.832972	0.376051
KLK9	-0.728663	2.08494	1.47681	0.243317
LOC101903620	-0.728327	3.45128	4.96599	0.0418051
LOC112449303	-0.727982	2.84186	2.97099	0.272471
WNT9A	-0.727671	3.86555	2.48835	0.135836
SP8	-0.727542	2.14328	1.71278	0.210596
LOC112445621	-0.727183	1.82218	1.25058	0.281277
LOC101902801	-0.72718	3.90635	3.36381	0.0868402
LOC104973262	-0.726949	1.57026	1.5268	0.23586
NEFH	-0.726922	2.57389	1.11203	0.308564
LOC112444329	-0.726732	1.63212	1.0647	0.318725
LOC112446381	-0.726561	2.44943	2.44672	0.13891
ADGRB1	-0.726543	5.07943	1.30428	0.271585
LOC112447884	-0.726409	3.34917	4.48457	0.0676518
PALM3	-0.726403	3.21594	1.98721	0.179313
LOC112446048	-0.726215	1.40065	0.820212	0.379635
ASPG	-0.726026	3.81784	1.89647	0.188959
LOC101903200	-0.725888	3.21258	2.85228	0.112208
SSC5D	-0.725856	3.96537	1.80774	0.199038
LOC107131675	-0.725667	2.63304	1.82871	0.196595
TAGLN	-0.725583	1.7657	1.9008	0.188485
FAM129B	-0.724963	4.66158	3.48221	0.0819873
LSM7	-0.724728	3.86538	3.96889	0.0651403
SCML1	-0.724185	3.11469	3.15637	0.0961982
TEX101	-0.724012	0.863576	1.55343	0.232009
LOC101907174	-0.723769	3.61407	2.00619	0.177374
TNNT1	-0.723759	2.98498	3.18044	0.0950526
NCLN	-0.723546	2.57381	1.55046	0.232434
HES3	-0.723484	1.05462	0.841459	0.373696
LOC512541	-0.722996	1.61364	1.28525	0.274967
WFDC5	-0.722748	1.16308	1.28148	0.275644
LOC112443749	-0.722277	4.21671	10.0227	0.00648844
DPEP1	-0.722161	2.63533	0.959783	0.342995
LOC112445540	-0.721737	2.71365	1.35544	0.262765
LOC107131414	-0.721598	2.87398	1.09399	0.312381
NAB2	-0.721335	2.38032	1.79349	0.200719
LOC101903087	-0.72108	2.22574	1.54677	0.232964
ORM1	-0.720691	1.71279	1.71103	0.210816
CRTC1	-0.720603	5.6469	4.27364	0.0566727
TNNI1	-0.720263	2.55669	1.17815	0.295107
DGCR2	-0.719877	3.12743	3.44896	0.0833167
SLC4A2	-0.719633	3.34383	2.17691	0.161065
PLA2G2F	-0.719447	2.70976	1.15512	0.299701
SLC6A17	-0.719236	5.0159	3.3975	0.0854253
LOC112443236	-0.719139	2.17466	1.77011	0.203518
SLC2A5	-0.718859	3.88362	3.78169	0.071084
LOC104975006	-0.71835	2.31452	2.97173	0.178826
LOC531296	-0.718317	1.74171	1.66078	0.217291
TFR2	-0.718273	3.08582	1.75404	0.205471
KIAA1257	-0.718208	4.70923	6.57962	0.0217225
LOC112449295	-0.717769	2.62226	1.08959	0.313324
PLA2G3	-0.717681	1.66274	0.941969	0.347377
LOC107131849	-0.717431	1.09058	1.15709	0.299303
C16H1orf53	-0.717195	2.42017	2.51076	0.134215
TRAF2	-0.717031	2.54767	1.95792	0.182357
LOC112449606	-0.716639	3.08779	2.13956	0.164466
CRYBB2	-0.716608	2.99508	2.38533	0.143602
TMEM17	-0.716202	2.31991	1.47725	0.24325
LOC107131443	-0.715788	2.69352	1.25537	0.280392
SPAG5	-0.715685	3.82389	4.28112	0.0564819
LOC112441528	-0.715312	0.989257	1.02307	0.328054
CCDC163	-0.714961	1.30132	1.31948	0.268923
LOC112446734	-0.714652	2.20836	1.02566	0.327462
LOC112447547	-0.714572	1.80478	2.45929	0.137973
HOXB9	-0.714198	2.2182	0.929828	0.35041
LHX4	-0.714179	4.85424	3.56045	0.0789575
LOC101904123	-0.713571	2.56006	1.50189	0.239538
PRR29	-0.713492	1.74191	1.37144	0.260086
DHRS7C	-0.713409	3.61679	4.68405	0.0472292
POR	-0.713296	3.94964	2.7343	0.119276
TRAPPC2	-0.713262	2.73072	2.71341	0.120583
LOC112442692	-0.713147	3.73764	2.98761	0.104715
TMEM79	-0.712914	1.62707	2.45946	0.137961
LOC617663	-0.712882	3.94198	2.3205	0.148771
LOC112448835	-0.712311	2.22106	2.74714	0.118481
TBX6	-0.712274	1.05504	0.751923	0.399718
PAK4	-0.712188	4.77055	7.21977	0.0170534
AGXT	-0.712094	2.06392	0.901773	0.357566
TKTL2	-0.71202	1.84202	1.87541	0.191292
LOC100848072	-0.711982	2.80628	6.45768	0.0227712
FDXR	-0.711575	2.84621	3.39808	0.0854011
LOC112448837	-0.711501	1.23571	0.875253	0.36453
LOC112447312	-0.711362	4.54185	1.12515	0.305827
HPCA	-0.711043	2.41016	1.9993	0.178074
STAR	-0.710009	2.2931	2.66041	0.123978
SF3A2	-0.709671	2.19323	2.65675	0.124217
COA6	-0.709119	2.82392	2.15033	0.163477
COPRS	-0.708923	1.84081	0.667193	0.426993
RLBP1	-0.708534	3.70134	2.63596	0.125584
LOC112446406	-0.708526	3.16975	1.726	0.208936
KANK2	-0.708483	4.1936	5.87547	0.028662
LOC112441658	-0.70837	1.43443	1.52717	0.235806
LOC104969302	-0.707998	1.71682	0.931629	0.349957
SSPO	-0.707252	4.5681	1.94871	0.183328
2025-09-03	-0.706912	4.04335	2.45561	0.138247
SLC30A3	-0.706692	3.13294	1.96494	0.181621
LOC104974486	-0.706446	3.14502	3.05664	0.101125
LOC104974667	-0.706344	1.56061	0.977454	0.338727
LOC788997	-0.706288	2.02792	2.29317	0.151019
HTRA3	-0.706239	3.74235	2.34359	0.146904
AGT	-0.706031	2.34127	1.72835	0.208643
LOC112443775	-0.705967	2.51061	2.87678	0.110805
LOC104972780	-0.70582	3.80442	1.97442	0.180634
CPNE7	-0.705643	2.76219	1.52543	0.236059
LOC104975299	-0.705512	4.31375	3.21798	0.0932978
DPEP3	-0.705421	0.933113	0.716909	0.410651
EXOC3L2	-0.705173	4.24053	3.8022	0.0704023
NPEPL1	-0.705154	4.46449	1.59063	0.226766
LOC100300938	-0.704308	1.79522	0.87802	0.363794
NAXE	-0.704177	3.30972	0.906226	0.356416
LOC104973830	-0.703918	1.73218	0.854183	0.370205
LOC112445666	-0.703909	1.43483	1.32249	0.2684
SFTPD	-0.703876	2.51682	2.38258	0.226564
DNAJA4	-0.70385	3.50817	5.77214	0.0298835
CLCF1	-0.70366	3.39865	2.11446	0.166804
EXD3	-0.70351	5.30668	2.70538	0.12109
LOC104974106	-0.703477	3.47782	2.23903	0.155597
IGFBP2	-0.703359	4.26333	4.32297	0.0554274
LOC101902537	-0.703167	2.88892	1.17815	0.295108
ERFE	-0.702246	2.10355	0.892815	0.359896
LOC112444905	-0.702011	2.92237	2.70766	0.143679
SPIN2B	-0.701887	0.953641	1.04406	0.323301
TEDDM1	-0.701703	1.3925	1.68468	0.214181
DDX43	-0.701479	4.25404	3.53023	0.0801115
TM6SF2	-0.701417	2.02718	0.776886	0.392194
C18H19orf18	-0.701124	2.77298	4.22548	0.0579206
SPADH2	-0.700991	2.06893	0.845536	0.372572
MLN	-0.700577	1.99985	3.21896	0.120107
CCDC105	-0.700382	2.48678	3.17262	0.170177
CMBL	-0.699995	4.27933	7.78757	0.0138596
ZNF787	-0.699782	3.31437	2.2347	0.155971
ACOX2	-0.699766	4.08241	2.91824	0.108478
LOC112443128	-0.699513	1.51862	1.55662	0.231554
LOC112443135	-0.699496	1.47663	2.31805	0.148971
TEFM	-0.699468	2.65607	2.0563	0.17238
RAPGEF3	-0.699254	4.2508	1.30724	0.271063
SFRP5	-0.698864	1.46246	0.857403	0.369329
LOC104973321	-0.698738	3.45935	4.23728	0.0576119
LOC101906319	-0.698735	0.902048	0.856667	0.369529
NES	-0.69862	2.21833	1.73558	0.207744
FOXP4	-0.698458	4.9206	3.87528	0.0680358
LOC104974695	-0.698093	1.4425	0.670421	0.425901
LOC112449386	-0.697956	1.92842	1.05956	0.319855
LRRTM2	-0.697952	1.06454	0.989252	0.335919
DUSP9	-0.697794	0.911175	0.625239	0.441602
INCA1	-0.697728	2.54374	1.15784	0.299153
UBXN11	-0.697704	3.8997	1.99322	0.178695
FOXN4	-0.697057	3.4758	4.33211	0.0552002
MED24	-0.697035	5.01791	3.74985	0.0721574
LOC112449316	-0.696776	1.85832	1.6645	0.332116
LOC100848555	-0.696581	4.59177	1.2742	0.276956
LOC101906717	-0.696367	1.97895	1.27668	0.276508
COL4A1	-0.696327	6.12997	4.38306	0.0539536
FBXL21	-0.696298	3.35593	2.469	0.137254
ILVBL	-0.696266	3.10084	3.82589	0.0696247
C7H19orf67	-0.696045	2.44946	1.79835	0.200144
SLC30A2	-0.695385	2.13338	1.26152	0.279264
LOC112442329	-0.695366	1.08751	1.46027	0.245853
MUC20	-0.695205	3.47237	3.03907	0.102025
PPYR1	-0.694859	2.0094	1.34956	0.263759
PLD2	-0.694678	3.2114	3.16227	0.0959158
LOC107131765	-0.694577	0.861217	0.992597	0.335129
HDAC6	-0.694531	3.58215	2.31734	0.149029
LOC107131541	-0.694361	1.34557	0.732795	0.405634
LOC112444332	-0.693671	0.6456	0.822128	0.379093
LOC112443523	-0.693543	0.962285	0.976813	0.33888
LOC112447779	-0.693263	2.07468	1.31437	0.269814
TEX45	-0.692602	2.93359	1.95994	0.182145
MYO1A	-0.692264	3.78748	3.67321	0.0748218
FAM25A	-0.692147	1.7753	1.45588	0.246531
ZFPM1	-0.692079	4.84689	2.39268	0.14303
TNS2	-0.691648	3.62054	1.03006	0.32646
LOC112447030	-0.691585	3.35978	2.96014	0.106186
LOC100300850	-0.691444	2.79596	1.69922	0.212316
TOP3B	-0.691292	2.89128	2.97373	0.105455
FCRL6	-0.691048	3.93068	2.31451	0.14926
RAG2	-0.690745	3.99187	1.40781	0.25413
DHX16	-0.69073	3.02062	2.49701	0.135207
PKP1	-0.690513	3.85113	2.12632	0.165695
TMEM175	-0.690047	3.49254	2.50147	0.134884
EFNB1	-0.689749	2.95837	2.51244	0.134094
CCKBR	-0.689682	3.26404	3.65835	0.133237
LOC112443479	-0.689542	4.14369	3.19395	0.0944165
RAB3A	-0.689486	2.11526	1.23445	0.284278
DISP2	-0.688882	2.9921	2.62286	0.126455
LOC112444345	-0.68878	2.32343	2.56491	0.130396
LOC780933	-0.688678	1.50044	1.43541	0.24973
LYNX1	-0.688317	1.22237	0.528801	0.478464
C16H1orf116	-0.688094	3.346	1.41203	0.25345
NQO2	-0.687985	2.92349	1.9742	0.180656
LOC112441629	-0.687937	2.67193	1.24924	0.281525
TRIM63	-0.687872	3.77067	4.38176	0.171579
C28H10orf105	-0.687765	2.45878	1.62902	0.221516
MGC127055	-0.687409	1.42117	0.878588	0.363643
LOC101902145	-0.687335	3.13749	1.59446	0.226236
LOC104971291	-0.687087	0.825766	0.681005	0.422352
LOC112444360	-0.68705	1.3059	0.807986	0.383117
SCARA3	-0.686986	4.23984	7.76347	0.0139803
DNAJB5	-0.686709	3.19235	2.53088	0.13278
MMACHC	-0.686532	1.9072	1.05047	0.32187
LOC101903084	-0.686444	1.81651	1.34872	0.263901
KCNH2	-0.686288	4.08838	1.337	0.265899
JPH3	-0.686194	5.30935	3.24857	0.0918968
AMOTL2	-0.685932	3.35902	1.90377	0.188159
CRHR2	-0.685823	4.58676	2.4177	0.141104
MAP3K6	-0.685671	2.89487	2.25156	0.154522
LOC112441623	-0.684872	3.07263	1.97605	0.180465
LOC112443871	-0.684794	2.06142	1.17765	0.295207
CACNA1H	-0.683801	4.62128	1.51486	0.237613
RDM1	-0.683658	3.13725	4.55124	0.0500674
BGN	-0.683577	2.75267	1.15283	0.300162
C29H11orf24	-0.683489	2.31083	1.77457	0.202981
VSTM4	-0.683339	5.73534	8.25997	0.0117198
LOC112449049	-0.683173	3.52186	3.65484	0.0754776
PDE6B	-0.682988	4.49075	2.10977	0.167245
LOC101904512	-0.682909	4.7037	3.58088	0.0781886
LOC112448482	-0.682638	3.22659	2.82809	0.113615
LOC112443007	-0.682626	1.1831	1.20259	0.351783
LOC104976949	-0.682375	2.84595	1.8818	0.19058
TEX28	-0.682044	1.80909	0.761083	0.396931
LOC112446019	-0.681869	4.29431	2.49165	0.135595
LOC112443160	-0.68175	2.0401	2.54583	0.188551
LOC509805	-0.681307	1.12968	1.41412	0.253114
MIEF2	-0.68125	1.29548	0.990921	0.335525
LOC112441835	-0.681114	2.39481	1.77908	0.202439
ATP1A3	-0.681081	4.10297	1.87631	0.191191
FBF1	-0.680815	3.3443	4.39603	0.0536415
LOC112448395	-0.679896	3.32038	0.941579	0.347474
ECHDC2	-0.679686	4.37045	3.53935	0.0797613
TRABD2B	-0.678706	6.99729	5.12452	0.0390761
NAT14	-0.678514	1.10194	0.717732	0.410388
LOC615451	-0.678484	1.83206	1.43197	0.250273
C8H8orf74	-0.678368	4.26027	3.31501	0.0889401
LOC112441845	-0.678352	2.72255	1.41456	0.253045
LOC104975426	-0.6781	2.7593	1.38136	0.258444
KIAA0895L	-0.677861	3.08892	2.97675	0.105294
PPP1R13L	-0.677651	3.31518	1.15926	0.298868
LOC112442732	-0.677633	1.57178	0.782212	0.390616
EFCC1	-0.677495	4.09502	2.01663	0.176319
LOC101906077	-0.677436	5.14647	9.07713	0.00885298
HTR3A	-0.677435	2.88742	1.37521	0.25946
LOC101906153	-0.677427	2.09619	1.79509	0.20053
MECR	-0.677413	4.31498	6.22536	0.0249357
LOC104974445	-0.677227	2.04045	1.14957	0.300821
HOXC10	-0.677043	2.51737	3.79975	0.0704831
LRRC47	-0.676981	2.27667	1.92658	0.185687
LOC112448056	-0.676431	1.30625	1.14497	0.301756
EIF4EBP1	-0.676398	4.01532	4.03793	0.0630982
GPR20	-0.676018	2.10945	0.730596	0.406322
CRNN	-0.675631	2.275	1.54032	0.233895
CHD5	-0.675026	5.62416	4.32539	0.0553672
SPR	-0.675024	2.79579	2.23966	0.155543
LOC782977	-0.674959	1.88231	1.05413	0.321056
ZFPL1	-0.674938	1.11701	1.73195	0.208194
PAG14	-0.674834	2.72798	1.2769	0.276469
SLC29A3	-0.67469	4.79441	12.3261	0.00321208
KCNK4	-0.674233	2.02612	1.87098	0.191787
LHX1	-0.674231	2.26265	1.33351	0.266498
LOC104970644	-0.673276	1.63187	0.878618	0.363635
LBHD2	-0.672957	1.35556	0.499522	0.490696
GIPR	-0.672943	2.62385	1.24585	0.282152
LOC107131596	-0.672907	2.1562	2.60688	0.127526
UPK3BL1	-0.672667	1.76334	0.882644	0.362569
LOC100336469	-0.672552	1.49832	0.603478	0.4495
CCDC157	-0.672489	2.44024	1.66642	0.216552
LOC784867	-0.672293	2.89149	3.3294	0.0883147
LOC101905635	-0.672182	3.65461	1.42284	0.251721
RABIF	-0.672173	1.24359	0.824448	0.37844
SLC8A2	-0.672155	4.67663	2.97809	0.105222
RGS11	-0.671734	2.24502	1.98373	0.179671
PIK3R2	-0.671469	2.80167	2.08628	0.169477
SLC1A7	-0.671214	4.92235	5.14495	0.0387399
LOC112448075	-0.671191	2.79114	1.76399	0.204259
LOC104973745	-0.670698	1.21352	0.61361	0.445795
SPPL2B	-0.670583	3.01953	2.95541	0.106441
TRAPPC3	-0.670382	3.58632	5.2634	0.036855
NTN5	-0.670084	1.3793	1.11354	0.308247
FGF8	-0.669826	1.85718	0.661437	0.428951
SOHLH2	-0.6697	4.78851	4.20159	0.0585513
TMEM237	-0.669687	3.97972	3.76532	0.0716334
CLCN2	-0.668978	3.0298	1.31064	0.270466
RAB6B	-0.668774	5.10667	4.6946	0.0470119
KLK14	-0.668665	2.2496	1.46872	0.244553
LOC112447004	-0.668636	1.44347	0.917049	0.353643
TARBP2	-0.668295	2.4788	0.956613	0.343769
RASIP1	-0.668171	3.49598	1.83699	0.195642
LOC112447869	-0.668111	2.84953	3.67995	0.308296
D2HGDH	-0.668042	3.74519	1.86716	0.192215
LOC112448063	-0.667946	2.10621	2.0691	0.171134
FZD8	-0.667903	0.810673	0.663113	0.42838
TRAM1L1	-0.667847	1.4611	1.90688	0.18782
TUBB6	-0.667788	2.66606	2.66139	0.123914
LOC107131767	-0.667178	2.32229	0.675315	0.424254
TOMT	-0.666831	1.11675	1.03961	0.324302
C5H22orf23	-0.666739	2.72502	2.54239	0.131967
LOC104974344	-0.666577	3.82968	2.68292	0.122522
LOC104975670	-0.666521	2.05813	1.25245	0.28093
TMEM104	-0.666374	5.0945	4.26733	0.0568345
SNPH	-0.665797	4.79971	2.86843	0.11128
LOC112448887	-0.665731	1.66384	0.78927	0.388541
CLEC2L	-0.665243	3.63549	3.73524	0.0726566
LOC104972400	-0.664977	2.55889	1.90192	0.188361
ADCY4	-0.664906	3.18692	4.72553	0.0463816
CCDC137	-0.664789	1.79154	1.52052	0.23678
SYNGR4	-0.664261	2.7756	1.93042	0.185275
IRX6	-0.664059	2.30475	1.77904	0.202444
KNG1	-0.663476	3.83104	2.78876	0.115948
LOC104975913	-0.663158	1.672	2.46074	0.137865
LOC112443146	-0.663122	2.14965	1.02346	0.327963
LOC101907800	-0.662911	1.83962	0.783556	0.39022
MRGPRF	-0.662857	2.51917	0.67338	0.424904
PAQR7	-0.662798	2.93155	1.34665	0.264253
LOC112442300	-0.662747	3.33122	2.23863	0.155631
LOC101905583	-0.662601	2.03177	1.12972	0.304882
CDC42EP4	-0.662526	3.53793	2.76166	0.117589
P2RX4	-0.662487	3.51199	2.57919	0.129411
LOC100336013	-0.661916	1.48537	0.9714	0.34018
LOC112448037	-0.661794	2.03938	1.25014	0.281357
KPTN	-0.661661	2.40392	2.53563	0.132444
LOC104973485	-0.661447	2.06159	1.13166	0.304481
LOC101905290	-0.661396	3.74864	2.78485	0.116183
FMC1	-0.661355	1.96374	0.954499	0.344286
LOC616860	-0.661346	1.28222	1.0315	0.326134
LOC101906682	-0.661285	2.5535	1.21961	0.28708
LOC101906754	-0.661259	2.84189	2.01265	0.567649
LMOD1	-0.66101	3.81295	1.86137	0.192867
LOC101907574	-0.660849	1.25265	1.05075	0.321807
PLOD3	-0.660843	2.60959	2.90232	0.115871
LOC112442729	-0.660821	3.17794	1.24563	0.282193
LOC101905424	-0.660404	1.73358	1.94871	0.183327
GSTM2	-0.660282	3.54507	3.26184	0.891831
LOC104975054	-0.660276	1.19401	1.50754	0.238698
LOC101907491	-0.660266	1.59517	1.48253	0.242448
EPHX1	-0.660228	4.66378	3.60814	0.0771762
OGFOD2	-0.660162	1.54215	1.21468	0.288019
LGALS7	-0.660158	1.20457	0.692003	0.418712
STRA6	-0.660111	3.96873	2.29359	0.150984
NECTIN2	-0.65994	4.9283	4.14013	0.0602121
LOC112444183	-0.659787	3.50765	1.94361	0.183868
S100A5	-0.65913	1.52147	0.930312	0.350288
PPP1R13B	-0.659057	5.52773	5.71415	0.0305953
ADGRA2	-0.658926	4.67216	3.26968	0.0909447
ETNK2	-0.658772	3.56258	3.69943	0.0738973
ATP2B3	-0.658424	4.96213	2.36107	0.145511
B9D1	-0.658282	2.03558	1.13575	0.303641
NDOR1	-0.657597	1.83646	0.994255	0.334739
LOC112449349	-0.657415	1.8031	1.17161	0.296401
LOC112444193	-0.657239	3.4498	2.60794	0.127455
CCDC85C	-0.657122	5.39134	2.61065	0.127273
KCNIP2	-0.657	3.83924	1.36561	0.261058
BAHCC1	-0.65692	4.89498	3.03912	0.102022
MLNR	-0.656734	1.71198	1.56604	0.230214
LOC112449570	-0.656305	1.73102	0.941381	0.347523
FAM196B	-0.656215	3.97527	4.58936	0.0492328
LOC112446465	-0.655972	4.51639	3.512	0.0808177
LRRC73	-0.655814	1.02675	0.765965	0.395458
LOC107132253	-0.655796	3.23013	3.52351	0.080371
LOC107132980	-0.65542	2.23046	1.6541	0.241957
LOC524173	-0.655137	2.76505	1.8836	0.190381
EPHB6	-0.655116	3.18754	3.29456	0.13407
CSDC2	-0.654931	2.92081	1.48341	0.242314
PDE4C	-0.65493	2.62059	2.86908	0.111243
SLC4A3	-0.654422	3.02075	1.26806	0.278071
ID4	-0.654159	1.9298	2.02458	0.17552
C1QTNF9	-0.653954	2.04517	1.74788	0.206226
REXO4	-0.653824	2.2141	1.67706	0.215166
RPS6KL1	-0.653641	3.45103	2.09746	0.16841
LOC781494	-0.653409	3.64073	3.88799	0.0676337
CARD10	-0.653334	4.21508	2.30927	0.149689
KCNK3	-0.653284	4.74574	2.27378	0.152639
CELSR3	-0.652402	3.70631	1.17402	0.295925
PDE1B	-0.651938	4.11881	3.21706	0.0933403
TIMM44	-0.651784	3.47933	1.17393	0.295943
SMIM23	-0.651624	1.24724	0.65932	0.429675
LOC112449507	-0.651253	2.74735	3.43948	0.0837006
LOC112446681	-0.651248	2.42189	0.622067	0.442739
LOC100337274	-0.650988	2.97111	3.28035	0.090468
TPPP2	-0.650765	1.92381	1.14746	0.301251
FAM131A	-0.650259	2.32034	1.18905	0.292967
LOC519492	-0.65012	3.2509	2.1557	0.162985
LOC112448055	-0.649663	2.66384	1.90193	0.18836
LOC112442757	-0.648976	1.24044	1.62469	0.2221
UNKL	-0.648783	4.26439	3.99348	0.0644043
LOC101904756	-0.648558	3.23194	2.38304	0.143781
LOC112446672	-0.648557	3.92567	1.31218	0.270198
LOC112443202	-0.648504	1.82211	0.790246	0.388255
LOC107131583	-0.64834	2.95734	2.20987	0.576424
SPEG	-0.647943	5.08404	1.59559	0.226079
ASB13	-0.647742	3.77645	3.43183	0.702572
GUCA2A	-0.647586	3.04496	1.32706	0.267609
LRRC27	-0.647388	3.58616	2.73776	0.119061
LOC786350	-0.647192	1.05136	0.734983	0.40495
PJVK	-0.646993	1.75491	1.16652	0.297415
PKN3	-0.646972	2.97113	1.93256	0.185046
VSIG10L2	-0.646963	1.55254	1.27646	0.276548
LOC107132092	-0.646944	3.68226	3.30703	0.0892888
KIAA0513	-0.646469	5.57229	3.58278	0.0781172
MGAT4D	-0.645993	4.8889	5.34414	0.0356314
GDPD3	-0.645921	1.57718	1.05667	0.320494
PLPP2	-0.645606	2.67048	0.996939	0.334108
LOC100298428	-0.645065	3.306	1.08511	0.314286
LOC112445565	-0.644817	3.83403	0.935221	0.349058
LOC100848939	-0.644797	3.2826	0.810853	0.382296
BBS1	-0.644735	2.99366	3.73288	0.0727377
TTC39A	-0.644448	4.98454	6.7791	0.0201249
LOC112447170	-0.644007	2.27648	0.811089	0.382229
LOC104969171	-0.643891	1.15675	1.23157	0.28482
LOC112447811	-0.643494	2.08601	2.72848	0.433567
FAM96B	-0.643357	1.85544	0.947935	0.3459
SLC29A2	-0.643157	2.20536	1.80133	0.199792
CDHR4	-0.643132	2.4919	1.90262	0.188285
LOC112446707	-0.643115	1.85101	1.09711	0.311716
SEC14L4	-0.643027	3.58108	3.00418	0.103839
LOC512612	-0.64302	3.7948	2.43903	0.139488
LOC112441837	-0.64284	2.5104	1.322	0.268486
LOC112448872	-0.642626	1.93413	2.02131	0.175848
LY6H	-0.642295	1.27821	0.460622	0.507814
PTH2	-0.642183	1.28414	0.59289	0.453427
CCDC70	-0.641911	2.46786	1.60346	0.424743
LOC107132623	-0.641418	2.88284	1.83187	0.19623
HAVCR1	-0.641312	2.95777	0.854735	0.370055
SPDYC	-0.641306	1.13753	0.545402	0.471759
LOC100847370	-0.641221	2.06264	0.82238	0.379023
PLEKHF1	-0.640807	2.61121	1.45612	0.246494
C3H1orf94	-0.640636	4.81584	3.55616	0.0791201
ARHGEF10	-0.640496	5.12234	4.0783	0.061939
PTGIR	-0.640298	2.88209	1.73502	0.207813
LOC785868	-0.640131	1.46943	1.13237	0.304336
ADAMTS8	-0.639575	3.17142	2.63293	0.125784
CELF3	-0.639501	3.06072	0.916427	0.353802
HES4	-0.63948	2.28304	1.14589	0.30157
PTPRS	-0.639149	6.53101	3.81334	0.0700352
LOC112445793	-0.638744	3.74729	1.81987	0.19762
LOC101905664	-0.638129	3.97529	5.18176	0.0381422
LOC104969225	-0.637577	3.44182	1.09293	0.312609
LOC107132262	-0.637153	1.65274	0.419957	0.526891
LOC112448079	-0.637131	2.48383	2.33014	0.147988
LOC104970893	-0.637063	3.87892	2.39314	0.142995
ING5	-0.636322	2.77468	2.67094	0.123294
BEST1	-0.636028	2.91363	1.56149	0.230859
RHBDD3	-0.635896	2.97862	1.73461	0.207865
NRDE2	-0.635679	4.80528	6.01419	0.0271122
TBL2	-0.635455	1.42151	1.70593	0.211463
LOC107131211	-0.635447	1.99248	1.07696	0.316048
RASD2	-0.635405	2.48077	1.01709	0.329425
LOC112447858	-0.63497	2.93366	0.912423	0.354825
LOC101908155	-0.634862	2.67617	1.19288	0.29222
PAG6	-0.634857	2.33004	0.962359	0.342368
KRBA1	-0.634763	3.59814	2.31471	0.149244
LOC101907998	-0.634691	3.82608	1.97029	0.181063
NODAL	-0.63458	2.61295	1.09151	0.312912
CCR4	-0.634142	1.71682	1.81239	0.621772
CLDN15	-0.63399	2.78865	0.522955	0.480864
LOC101905151	-0.633796	2.72792	0.738724	0.403786
PTOV1	-0.633659	1.9678	1.18838	0.293099
LOC112445442	-0.633578	4.84737	1.29195	0.273769
WFDC9	-0.63355	3.12461	2.58388	0.931845
LOC524576	-0.633516	4.00154	2.74281	0.118748
LOC788175	-0.633407	2.86143	1.44828	0.247713
LOC100300684	-0.633083	1.5718	0.883891	0.36224
TPM2	-0.633058	2.96127	3.02809	0.102592
SLC16A8	-0.632994	1.71732	0.611048	0.446727
LOC112447857	-0.632497	2.1059	1.10474	0.310099
PLEKHB1	-0.632478	3.07398	1.6208	0.222627
LOC101907804	-0.632398	2.52974	1.11498	0.307946
RAP1GAP	-0.632207	5.42296	2.24157	0.155378
LOC112443503	-0.632185	2.41725	1.91992	0.186404
LOC112442032	-0.632118	1.55968	1.14241	0.302278
LOC112442634	-0.632026	5.29926	4.01516	0.0637632
ARHGEF19	-0.632008	3.34361	1.23228	0.284686
LOC112445040	-0.631922	2.26707	1.34738	0.264128
LOC112447057	-0.631614	3.92811	3.32927	0.08832
LOC112443149	-0.63128	8.32033	1.41989	0.252191
P2RX2	-0.631072	1.0686	0.29584	0.594607
TMC4	-0.630892	2.89585	2.8235	0.113884
MDFI	-0.630841	3.26451	1.24133	0.282994
NHLH1	-0.630571	2.36568	1.89092	0.189571
LOC107131271	-0.630189	5.84821	1.77341	0.20312
LOC112442802	-0.630138	1.82931	1.50304	0.239366
KLHL17	-0.630072	1.10453	0.706459	0.414003
LOC112446339	-0.63002	2.28608	1.75719	0.205086
LOC112443721	-0.629931	6.92062	1.09916	0.311281
LOC526787	-0.629901	3.22726	3.48979	0.0816877
LOC112444343	-0.629861	1.61357	0.66056	0.429251
ARMCX1	-0.629831	1.68003	0.75127	0.399917
HPN	-0.629693	3.67626	2.37854	0.144134
NPR1	-0.629467	3.17277	1.2644	0.278738
TSPYL2	-0.629263	2.75467	2.21677	0.157529
DNAAF5	-0.629113	3.64274	5.03733	0.0405504
S1PR2	-0.628937	1.96348	0.578614	0.458812
KBTBD12	-0.628908	4.87451	2.00588	0.177405
LOC112441529	-0.628637	3.48108	2.75345	0.197818
RNFT2	-0.628553	5.41369	8.41339	0.0111085
MEGF6	-0.628243	5.35959	2.68752	0.122227
LOC107132959	-0.628104	3.9856	4.03216	0.0632661
LOC112441774	-0.628102	1.09536	0.908502	0.35583
IQCE	-0.627994	4.4255	5.07214	0.0399541
LOC104973643	-0.627485	1.37073	0.399378	0.537057
LOC112448010	-0.627425	6.1732	0.88353	0.362335
VSX2	-0.62675	3.86492	3.30288	0.0894712
LOC528767	-0.626605	4.05889	2.8663	0.111402
SAMD14	-0.626549	3.38937	1.32358	0.268212
KLK13	-0.626429	2.89597	1.47708	0.243275
CACNA1F	-0.626274	3.98604	1.07133	0.317274
IL26	-0.626165	3.59823	5.00514	0.041111
LOC112442377	-0.626092	1.79619	1.07722	0.315992
LOC112446702	-0.625718	3.10458	1.85175	0.193956
KLK10	-0.62542	2.53576	1.62651	0.221854
LOC112442047	-0.62532	2.0028	1.00981	0.331105
CCDC83	-0.62523	5.00406	5.46124	0.03394
TMPRSS13	-0.625051	4.04885	2.9992	0.104102
TMEM255B	-0.624998	4.08509	0.718036	0.410291
AQP8	-0.62491	2.28637	1.32592	0.267807
LOC112449619	-0.624867	4.55075	5.13622	0.040574
ALDH3B1	-0.624542	3.46259	1.94185	0.184055
LOC783472	-0.624515	6.81892	2.53951	0.13217
DKK4	-0.624413	1.37159	0.581091	0.45787
PKDREJ	-0.62429	3.88003	1.49417	0.240692
LOC104970450	-0.624241	4.3121	5.54163	0.0328327
SPEF1	-0.624061	1.5913	0.564286	0.464324
CERCAM	-0.623774	4.11832	5.71985	0.0305245
LOC112444730	-0.623647	1.01857	0.526135	0.479556
ACADS	-0.623533	3.63412	3.33339	0.0881419
LOC112445389	-0.623218	1.00808	0.555206	0.467874
LOC101902228	-0.623114	4.88772	4.41689	0.0531442
WFDC3	-0.62304	3.11807	1.19406	0.291992
GRIN2A-2	-0.622875	4.97411	4.25507	0.05715
SLC22A20P	-0.62277	3.80764	3.16016	0.0960165
TRNAR-CCU-10	-0.622697	1.59103	0.328905	0.574922
LOC101902960	-0.622694	3.63935	0.821106	0.379382
FCHO1	-0.622685	4.63334	2.23388	0.156041
LOC112442722	-0.62259	2.22269	0.531719	0.477274
CYB5D1	-0.622412	1.31956	0.739549	0.40353
NXF3	-0.622147	2.69742	1.19462	0.291883
LOC512627	-0.622093	4.3998	2.32932	0.148055
DDIT4L	-0.62204	2.12002	0.955919	0.343939
PRKACA	-0.622017	4.17366	1.83435	0.195945
LOC112448351	-0.621842	1.4026	0.633758	0.438571
LOC404051	-0.621435	4.3381	8.99902	0.00908904
VASN	-0.621356	2.53561	1.16767	0.297186
C15H11orf1	-0.621206	2.17528	0.836007	0.375206
MC2R	-0.621058	3.42233	1.6131	0.223674
TMOD4	-0.62097	1.94044	0.905437	0.35662
LOC101907913	-0.620955	1.78854	1.11373	0.308207
LOC100847159	-0.620873	2.97211	5.43243	0.0343473
AP5S1	-0.620763	1.88065	1.51784	0.237173
TFPT	-0.620733	2.44502	2.12301	0.166003
NKPD1	-0.620362	2.44517	1.09094	0.313034
MGAT3	-0.620319	4.90432	2.1707	0.161624
BOD1L1	-0.620169	5.20985	5.93	0.0280408
TLR10	-0.620158	1.75279	0.777268	0.39208
SSLP1	-0.619677	2.34969	0.95554	0.344031
LOC783225	-0.619669	3.50181	1.64046	0.219982
PHOX2B	-0.619376	1.67937	1.45147	0.247216
LOC112447324	-0.619112	3.00527	2.13375	0.165004
LOC509034	-0.618926	4.45114	1.59476	0.226194
LOC112448769	-0.618854	3.61547	3.42256	0.895331
RAB2B	-0.618658	3.74194	3.32819	0.0883669
LOC107133071	-0.618619	2.47634	0.555971	0.467573
B4GALT3	-0.618518	2.15336	1.14642	0.301461
LOC112441777	-0.618476	1.82672	0.684179	0.421296
HPCAL1	-0.618461	6.3051	4.77488	0.0453964
CKS1B	-0.618216	2.07088	1.47379	0.243778
TMC6	-0.617799	3.99313	1.99593	0.178419
VIPR2	-0.617354	5.17152	3.63477	0.0762022
SERPINA3	-0.616681	2.40465	0.84283	0.373317
NELFA	-0.61664	3.88785	1.27778	0.27631
ISM2	-0.616606	3.67228	2.27066	0.152902
MMP11	-0.616535	1.93036	0.717048	0.410606
LOC101908149	-0.616027	3.92201	3.54873	0.0794027
LOC112442592	-0.615502	2.11745	2.68377	0.122467
LOC112443122	-0.615348	3.19318	1.55021	0.232471
LOC101906383	-0.614989	4.14954	5.07709	0.0398702
C28H10orf99	-0.61469	2.88528	1.01264	0.330452
LOC101904871	-0.614494	1.8732	1.30558	0.418451
MKRN2OS	-0.614475	2.06326	1.4813	0.688159
KCNQ2	-0.614372	4.44915	0.85187	0.370836
LOC112445699	-0.613785	3.14956	3.34919	0.0874632
LOC100335268	-0.613607	1.40034	0.479559	0.499351
TSPAN32	-0.613573	3.61435	1.07562	0.316339
LOC112447537	-0.613564	3.15705	1.55982	0.231097
LOC112441470	-0.613549	2.87542	0.757416	0.398043
LOC112445068	-0.612821	6.79828	2.61159	0.127209
LOC112445845	-0.612211	5.49278	1.20257	0.290343
ZNF12	-0.611807	2.76583	1.09832	0.311459
COL11A2	-0.611769	4.1444	1.33602	0.266066
TBC1D9B	-0.611709	4.36831	6.08738	0.0263338
EMID1	-0.611537	5.19139	2.38437	0.143678
WNT3	-0.611429	5.20307	3.40421	0.0851467
LRRC3	-0.611419	2.10866	0.821056	0.379396
TESMIN	-0.611417	4.70357	5.23763	0.0372557
UNC119B	-0.611146	2.45731	2.36374	0.145299
ABCD4	-0.610842	3.61735	2.8484	0.112432
POLR3E	-0.610611	4.28199	6.38685	0.0234072
LOC112446786	-0.610045	1.00982	0.536793	0.475216
MAP1LC3C	-0.609936	2.5198	2.19065	0.490704
LOC104974336	-0.609653	2.58171	0.914511	0.354291
LOC101904481	-0.609234	1.94784	1.74088	0.207088
CLEC11A	-0.609176	1.28431	0.869578	0.366045
LOC104976262	-0.608994	1.97528	0.779413	0.391444
LOC112441590	-0.608973	2.15774	1.98056	0.179998
IL1F10	-0.608693	1.01969	0.653488	0.431679
EPHB3	-0.608685	3.6415	1.17366	0.295996
MCAT	-0.608467	2.49651	1.25642	0.280199
PPFIA3	-0.608346	4.1338	6.07401	0.026474
LOC112443024	-0.608239	1.62419	0.727099	0.407422
SYT12	-0.608047	3.50244	3.81292	0.070049
GPR17	-0.608012	1.14562	0.59903	0.451143
ACAP3	-0.607726	2.5179	1.76778	0.203799
IL5RA	-0.607406	4.48045	4.35133	0.0547261
LOC783508	-0.607305	2.6718	0.404765	0.534361
RIMKLA	-0.607295	4.64901	2.88385	0.110404
LOC112443006	-0.607291	3.3521	1.68475	0.214171
GPR68	-0.607043	4.77899	5.21922	0.0375452
APOBEC3Z2	-0.606862	2.09064	1.26439	0.27874
RNF112	-0.606785	2.21741	0.622775	0.442485
LOC112443015	-0.606738	3.14329	1.84198	0.777988
HM13	-0.606601	4.60756	6.10961	0.0261026
TRPV3	-0.606482	4.34532	4.30745	0.0558156
LOC112449345	-0.60635	3.89966	1.48951	0.241393
LOC785500	-0.606326	2.18711	1.052	0.32153
RANGAP1	-0.606312	3.84754	5.23275	0.0373323
KLRG1	-0.606218	3.86039	3.3002	0.394428
GPR26	-0.605986	4.23127	3.2286	0.0928088
ZNF202	-0.60591	3.70429	2.52417	0.133256
KAZALD1	-0.605885	0.985691	0.560345	0.465859
CYGB	-0.605803	2.50101	1.1152	0.3079
ACTN3	-0.605778	2.73304	0.889774	0.360692
TMEM130	-0.605497	3.18029	1.71048	0.210886
CPLX2	-0.605497	6.10225	3.89269	0.0674859
RRBP1	-0.605491	5.08285	3.86104	0.0684894
LOC517901	-0.605398	2.53463	1.71254	0.210626
LOC101903038	-0.605393	2.03711	1.35602	0.262668
MFSD4A	-0.605298	3.7816	1.53207	0.235091
BCR	-0.604861	5.39274	2.5849	0.12902
GULO	-0.604818	3.40142	2.23678	0.155791
RHPN1	-0.604797	1.45538	0.966249	0.341424
CYR61	-0.604631	1.2095	0.799475	0.385569
GDF3	-0.604417	2.7425	1.11426	0.308096
LOC112449360	-0.604306	4.49173	5.59696	0.032095
ZNF500	-0.60428	1.15015	0.599898	0.450822
LOC112446671	-0.60428	3.36572	2.72384	0.119928
ITPKA	-0.604151	2.08701	1.03201	0.326018
LOC112441638	-0.603863	2.24085	0.80526	0.3839
OPLAH	-0.603827	2.63548	1.00896	0.331304
ULBP27	-0.603535	2.23705	0.540059	0.4739
LOC112449297	-0.603364	1.93057	0.853889	0.370285
LOC104971388	-0.603058	3.13279	2.71452	0.409729
NECTIN1	-0.60303	5.45291	2.37917	0.144084
PADI2	-0.602795	5.12591	3.62863	0.0764255
MC3R	-0.602484	1.04098	0.533311	0.476627
WDR53	-0.601977	3.67891	2.73757	0.119072
LOC104970821	-0.601655	0.935927	1.28906	0.274285
NEUROD1	-0.601468	1.49078	0.773204	0.39329
LOC104976229	-0.601427	2.70362	1.22395	0.286256
KCNC4	-0.601344	3.55845	1.81098	0.198658
LOC112449279	-0.601318	2.55284	1.08049	0.315282
C19H17orf64	-0.600998	3.34983	2.59278	0.128482
STAB1	-0.600917	3.07951	0.978405	0.338499
C21H14orf132	-0.600855	5.304	2.28564	0.151646
ACE3	-0.60011	2.70984	2.31057	0.149583
VWA5B2	-0.600081	3.01349	1.71773	0.209973
LOC100848569	-0.599924	2.50188	0.632632	0.43897
ITPK1	-0.599894	6.72638	5.43375	0.0343284
LOC112445826	-0.599698	2.86807	0.762428	0.396525
LOC112447463	-0.599682	3.77029	1.88005	0.190775
LOC112442950	-0.599602	1.41368	0.719058	0.409966
ABCA7	-0.599483	2.78635	2.39097	0.143163
DDR1	-0.599311	3.00915	0.743143	0.402417
HS1BP3	-0.59918	4.34577	0.912185	0.354886
LOC112444280	-0.598997	1.1838	0.865345	0.367182
AKAP14	-0.598974	3.22589	1.33275	0.266629
PITPNM3	-0.598905	6.11752	5.54725	0.0327569
LOC107132365	-0.598837	2.95534	0.37343	0.550417
LOC101902283	-0.598629	3.37545	2.01373	0.176611
ZNF750	-0.598531	2.29612	1.94443	0.183781
SPECC1L	-0.598461	5.30967	3.16419	0.0958241
DHH	-0.598429	2.83638	1.37355	0.259736
LOC112445419	-0.598296	3.54459	1.24688	0.281962
LOC509922	-0.59822	1.60745	0.61925	0.443753
LOC112446739	-0.598206	3.02319	2.76045	0.117664
BRAT1	-0.59812	3.32597	1.95662	0.182494
PLOD1	-0.598089	3.80026	4.3913	0.0537551
FIBCD1	-0.598008	4.29286	1.76851	0.203711
PPARA	-0.597542	5.71414	10.9385	0.00486411
NPRL3	-0.597486	4.32124	1.82122	0.197463
C1H21orf58	-0.597485	3.91609	1.56236	0.230736
LOC101907931	-0.597462	4.51298	2.9671	0.105811
LOC101908046	-0.597417	3.40627	2.19838	0.159148
LOC104972445	-0.597315	1.44732	0.618365	0.444072
SLC32A1	-0.597014	2.0459	0.613653	0.445779
GJB5	-0.596264	3.37102	1.86362	0.192614
MAFA	-0.596232	0.810854	0.579683	0.458405
MEGF8	-0.596204	4.55901	2.9873	0.104731
LOC112442081	-0.596038	1.28951	1.16765	0.297189
PHACTR3	-0.595963	2.42365	2.52113	0.133473
LOC104975928	-0.595842	1.43818	0.370031	0.552215
BBS10	-0.595767	1.67077	1.69953	0.212276
[truncated: 20,798 more rows]

## Sheet: P,0.05
Gene Symbole	logFC	logCPM	F	PValue
gene-LOC112445770	-3.00364	1.13893	21.1195	0.000362471
gene-SLC25A47	-2.52527	1.03977	11.6032	0.003975
gene-LOC104975771	-2.28351	1.30446	5.29164	0.0364216
gene-ENTPD8	-2.23819	0.919889	7.67868	0.0144147
gene-RHBDL1	-2.22599	0.773266	6.27738	0.024431
gene-LOC112445945	-2.17908	3.34095	6.50567	0.0223516
gene-LOC101902174	-2.14683	0.856948	8.29321	0.0115841
gene-LOC100848307	-2.13587	1.76307	7.40731	0.0159129
gene-LOC101909375	-2.10711	1.14964	8.32279	0.0114649
gene-TEPP	-2.06607	2.13837	8.74476	0.00990903
gene-LRTM2	-2.04122	2.57526	6.8283	0.0197521
gene-LOC104970340	-2.00956	1.1089	7.67858	0.0144152
gene-BRD9	-2.00588	4.6256	4.63508	0.0482531
gene-P3H4	-1.98714	1.90335	9.57403	0.00750594
gene-LOC104974899	-1.98312	0.831883	7.39886	0.0159624
gene-OR2H1	-1.95353	0.518092	5.27995	0.0366003
gene-VTN	-1.93059	0.809578	5.77488	0.0298502
gene-LOC530472	-1.9254	1.41717	6.75861	0.0202826
gene-MIA	-1.90766	0.740109	5.60014	0.0320532
gene-LOC112442651	-1.90739	1.81535	7.67543	0.0144316
gene-GNGT2	-1.89591	1.54225	9.62972	0.00737018
gene-ETV3L	-1.89404	1.55851	7.69883	0.0143101
gene-DPP7	-1.88128	1.11124	5.42131	0.034506
gene-LOC617402	-1.87247	1.23423	6.13019	0.0258905
gene-LOC112442302	-1.87042	1.01047	6.293	0.0242818
gene-LOC112444886	-1.82261	0.878678	6.47086	0.0226551
gene-LOC107133045	-1.80947	3.01767	8.91912	0.00933804
gene-LOC112445611	-1.77251	2.09736	7.75076	0.0140445
gene-LOC789799	-1.76192	0.720783	4.66631	0.0475971
gene-CABP2	-1.73964	1.43275	5.75889	0.0300444
gene-LOC107131589	-1.72387	1.39195	11.5255	0.00406866
gene-FEV	-1.7199	1.54943	6.46055	0.0227458
gene-LOC112447841	-1.71234	2.08267	7.70777	0.0142639
gene-LOC112445755	-1.70509	2.20316	6.95293	0.0188427
gene-LOC104973899	-1.70396	1.73681	9.06869	0.00887814
gene-CPLANE2	-1.70088	1.60521	11.7046	0.00385648
gene-KLF14	-1.6955	0.973818	4.884	0.0433035
gene-LOC107131736	-1.68891	0.964249	4.7223	0.0464469
gene-SFTPC	-1.68221	0.850432	8.52449	0.0106887
gene-ISL2	-1.65115	1.9396	5.81065	0.0294213
gene-LYPD5	-1.63344	1.51483	4.76049	0.0456812
gene-DKKL1	-1.63073	1.56051	16.9616	0.000936856
gene-LOC104976304	-1.62526	1.46873	8.04316	0.0126508
gene-LOC112444348	-1.6077	1.39419	5.8236	0.0292678
gene-GCC1	-1.59535	1.05435	5.61422	0.0318689
gene-CIART	-1.5866	1.33265	6.45317	0.0228111
gene-LOC112447408	-1.58376	2.00645	6.34912	0.0237544
gene-ZNF865	-1.58051	2.78257	11.2312	0.00444729
gene-SMIM24	-1.57686	1.71009	6.30747	0.0241445
gene-LOC104968502	-1.56957	1.11274	5.74738	0.030185
gene-LOC107132895	-1.56034	0.513306	4.68047	0.0473032
gene-LOC100851999	-1.55532	2.18241	4.57984	0.0494396
gene-LOC112445069	-1.5505	3.16356	7.11649	0.0177217
gene-LOC112442001	-1.55018	1.10689	8.0291	0.0127141
gene-SLC22A17	-1.54922	1.72315	4.82426	0.0444351
gene-LOC112443840	-1.51004	0.967347	4.93104	0.0424364
gene-SBSN	-1.50856	1.8074	5.5837	0.03227
gene-DNASE1L2	-1.49621	1.08168	4.57949	0.0494472
gene-NR2F6	-1.48627	2.67655	7.15863	0.0174454
gene-LOC101905883	-1.48531	2.18285	6.52317	0.0222008
gene-TRIM46	-1.48346	2.65274	7.58179	0.0149301
gene-LOC101904899	-1.48101	2.77559	6.63783	0.0212416
gene-RARRES2	-1.47679	1.08751	6.21767	0.0250113
gene-KIAA0754	-1.46804	1.12308	5.59032	0.0321826
gene-LOC112446047	-1.46565	2.10247	4.58184	0.049396
gene-LOC112445426	-1.45786	2.61758	7.47729	0.0155101
gene-LOC112442013	-1.45697	2.13106	5.61256	0.0318905
gene-LOC112445543	-1.4504	3.87693	6.92359	0.0190524
gene-LOC101903794	-1.44555	1.32324	6.05397	0.0266859
gene-RHO	-1.4434	1.423	5.36018	0.035394
gene-LOC104974269	-1.42879	1.7788	6.11895	0.0260061
gene-C19H17orf97	-1.42243	1.68165	5.27112	0.0367359
gene-LOC508879	-1.42132	2.00527	7.45775	0.0156213
gene-DMBT1	-1.41811	6.51628	17.2581	0.000871748
gene-LOC112446788	-1.41268	1.07543	7.65813	0.0145223
gene-LHX5	-1.41204	3.08095	5.33779	0.035726
gene-HOMER3	-1.40802	2.39667	7.26335	0.0167803
gene-CADM4	-1.40285	3.32288	6.2073	0.0251137
gene-LOC101905351	-1.40285	3.02502	11.0052	0.00476532
gene-LOC101902689	-1.40023	2.42496	6.30631	0.0241555
gene-LOC107132964	-1.3969	1.55037	5.64815	0.0314296
gene-ARF5	-1.37688	1.58352	7.07325	0.0180104
gene-CCHCR1	-1.37287	2.48918	5.51288	0.0332238
gene-LOC112448838	-1.37107	2.34517	4.75214	0.0458473
gene-LOC618939	-1.37045	1.34595	5.53807	0.0328808
gene-FOXG1	-1.36795	1.08196	5.4549	0.0340291
gene-ABCC10	-1.3655	3.27971	9.65311	0.00731399
gene-CHST4	-1.36498	1.88175	5.94066	0.0279212
gene-LOC112449506	-1.36347	1.97679	4.76811	0.0455301
gene-LOC112442226	-1.35339	2.61344	10.0693	0.006392
gene-KLK6	-1.35214	2.88052	9.77467	0.00702983
gene-LOC112441811	-1.34675	2.59147	7.35044	0.0162492
gene-LOC509184	-1.34349	1.07635	6.72613	0.0205355
gene-PTCH2	-1.33565	3.13169	7.40316	0.0159372
gene-KCNC3	-1.3337	3.83689	5.67956	0.0310294
gene-NAT8L	-1.33182	1.48588	5.07296	0.0399403
gene-LOC101906488	-1.32707	1.77037	14.8526	0.00159849
gene-TRIM72	-1.32622	2.68052	5.23305	0.0373276
gene-ARR3	-1.32619	2.93725	4.98225	0.0415152
gene-ASB6	-1.32592	1.45731	8.28637	0.0116119
gene-IL19	-1.32471	1.92364	7.76676	0.0139638
gene-LOC616957	-1.31266	2.19677	4.83104	0.0443049
gene-GALR3	-1.30993	1.70507	5.15596	0.03856
gene-LOC512440	-1.30923	1.54215	6.7089	0.0206711
gene-SLC6A18	-1.30672	1.31554	4.91749	0.042684
gene-LOC112445533	-1.30194	2.99195	9.05439	0.00892097
gene-LOC112444651	-1.30077	2.1144	5.09689	0.0395365
gene-LOC112443237	-1.29915	3.66144	5.42587	0.0344408
gene-ANKRD11	-1.29651	6.69412	6.25625	0.0246345
gene-LOC112444917	-1.2872	3.03304	8.99636	0.00909721
gene-SLC5A5	-1.27734	3.11354	8.80331	0.00971294
gene-B3GAT1	-1.27673	2.89294	4.58808	0.0492605
gene-RBP3	-1.27342	3.06464	9.93301	0.00667844
gene-RLN3	-1.26834	1.32057	6.20086	0.0251775
gene-COL2A1	-1.26827	4.07881	5.01933	0.0408628
gene-NOM1	-1.26374	2.70202	9.92294	0.00670018
gene-RPAP1	-1.25388	3.03385	4.58243	0.0493831
gene-EFEMP2	-1.25245	1.69813	9.99887	0.00653824
gene-CYP27B1	-1.2499	1.58901	7.91135	0.0132584
gene-LOC101905365	-1.24594	1.38871	6.94105	0.0189273
gene-ZNF316	-1.23545	2.17722	5.41554	0.0345887
gene-DVL1	-1.23465	1.98205	5.85678	0.0288786
gene-LOC100847825	-1.23137	1.32388	5.22728	0.0374182
gene-LOC112444326	-1.22265	1.59615	7.51212	0.015314
gene-SERPINA12	-1.21947	3.47032	7.2664	0.0167613
gene-STKLD1	-1.21852	3.98261	8.11141	0.0123488
gene-LINC00483	-1.21438	1.69902	5.28122	0.0365808
gene-SPACA7	-1.21063	3.20475	4.74735	0.045943
gene-LOC101906222	-1.20601	3.80381	9.46096	0.00779048
gene-KCTD14	-1.20393	2.32554	5.6182	0.031817
gene-LOC101902612	-1.1958	1.88252	4.60583	0.0488771
gene-LOC112448119	-1.19207	2.71774	9.14695	0.00864793
gene-LOC101905505	-1.18936	4.13103	6.42049	0.0231026
gene-RBMX2	-1.18678	4.09443	6.48101	0.0225661
gene-KIF20A	-1.18613	2.11679	4.88144	0.0433513
gene-LOC104970437	-1.18279	2.18969	5.78438	0.0297356
gene-KHK	-1.17567	3.18752	10.5791	0.0054386
gene-PAG2	-1.1668	2.65933	4.56208	0.0498283
gene-C26H10orf82	-1.16005	2.05018	6.51523	0.0222691
gene-ESAM	-1.1553	2.5098	6.44254	0.0229054
gene-CCR9	-1.15406	3.46617	5.61874	0.03181
gene-LOC104975431	-1.14711	2.1833	8.40296	0.0111489
gene-MAP3K12	-1.13725	2.9737	6.62705	0.0213298
gene-LOC112444893	-1.12036	1.61414	5.59231	0.0321563
gene-KCNA7	-1.11622	2.24973	8.16216	0.0121297
gene-INF2	-1.1152	3.43033	5.15759	0.0385335
gene-KRT71	-1.11517	2.11579	7.76385	0.0139784
gene-COL9A3	-1.11366	3.19358	5.34799	0.0355743
gene-LOC101907348	-1.11103	2.97539	6.94851	0.0188741
gene-ACKR3	-1.1097	3.18491	4.54249	0.0502611
gene-LIM2	-1.10955	2.08859	6.17433	0.0254425
gene-LOC112445756	-1.10794	5.41883	6.55329	0.0219441
gene-SYNE4	-1.10769	1.63396	5.02549	0.0407555
gene-JAM3	-1.10647	4.24031	8.58736	0.0104592
gene-CAV3	-1.10403	3.27494	6.41767	0.023128
gene-GUCA1B	-1.10163	2.77273	6.53517	0.0220981
gene-MZF1	-1.10162	2.60821	7.63637	0.0146372
gene-EPHB4	-1.10155	2.92642	7.67507	0.0144335
gene-TTF1	-1.09921	5.05232	9.49661	0.00769946
gene-RBPJL	-1.09482	3.82187	6.24956	0.0246994
gene-LOC100297056	-1.0922	2.44342	4.60572	0.0488796
gene-PAG16	-1.08888	2.71136	5.25055	0.0370543
gene-SETD1A	-1.08759	3.75532	6.40903	0.0232058
gene-LOC788425	-1.08491	2.84341	6.00519	0.0272098
gene-TRIM10	-1.08239	2.17606	5.94267	0.0278987
gene-LOC101903072	-1.08105	1.68501	5.53703	0.032895
gene-LOC107131639	-1.07926	3.98846	9.93544	0.00667321
gene-SLFNL1	-1.07308	1.73658	5.41429	0.0346066
gene-LOC112443501	-1.06981	3.02391	4.89847	0.0430347
gene-LRRC71	-1.06805	2.84724	5.59998	0.0320554
gene-LDLRAD2	-1.06278	3.56752	6.29451	0.0242674
gene-LOC112446350	-1.06237	2.69599	7.45513	0.0156364
gene-RBP5	-1.05979	1.60342	4.78818	0.045135
gene-ADAM15	-1.05662	2.27879	5.98189	0.0274642
gene-LOC107133117	-1.04944	1.57603	4.68764	0.0471551
gene-SULT1C4-2	-1.04375	2.94237	10.0734	0.00638357
gene-CHERP	-1.04335	3.37432	8.77479	0.00980791
gene-CDH15	-1.04304	3.38952	10.072	0.00638659
gene-ANKRD53	-1.03785	1.55046	5.73068	0.0303904
gene-NCR1	-1.03735	3.11273	4.83265	0.044274
gene-CCDC155	-1.03414	3.99571	8.6058	0.010393
gene-GAREM2	-1.02633	3.42777	5.51941	0.0331345
gene-SPIRE2	-1.02267	3.70106	7.73409	0.0141291
gene-VIL1	-1.02003	4.03424	5.38482	0.0350329
gene-SERPINA10	-1.01965	2.94283	5.9829	0.0274531
gene-PEAR1	-1.01745	3.65777	6.49382	0.0224543
gene-LOC112446611	-1.01656	2.54767	6.43172	0.0230019
gene-FAM205C	-1.0147	2.35735	5.11338	0.0392609
gene-LOC104972737	-1.01466	2.31075	4.92344	0.042575
gene-PLEC	-1.01317	4.98359	5.06656	0.0400491
gene-LOC104973101	-1.0119	2.39725	6.74878	0.0203587
gene-LOC112445578	-1.00899	2.94414	4.877	0.0434344
gene-ACOT11	-1.00781	4.72191	13.245	0.00247211
gene-AKAP1	-1.00423	4.46895	10.0621	0.00640673
gene-INPP5J	-1.00181	2.9982	6.06217	0.0265989
gene-KLRG2	-0.998595	4.0796	7.54836	0.0151129
gene-LIF	-0.987988	3.35964	5.79862	0.0295648
gene-LPIN3	-0.98633	3.74861	5.02785	0.0407146
gene-ADAM11	-0.984342	3.64058	4.84549	0.044029
gene-SLC46A1	-0.981835	2.85703	5.80597	0.029477
gene-NFATC4	-0.979525	2.53738	6.42634	0.02305
gene-CYM	-0.978427	2.77169	4.92143	0.0426119
gene-CX3CL1	-0.977194	3.66469	6.20737	0.025113
gene-LRRC25	-0.976069	2.57474	5.40882	0.0346854
gene-PATZ1	-0.974265	2.97562	5.07635	0.0398828
gene-PRR5	-0.973119	5.12897	4.5523	0.0500439
gene-FGF9	-0.97104	4.15805	6.8505	0.0195864
gene-LOC112445524	-0.966002	2.42437	4.72795	0.0463327
gene-KCNK18	-0.964559	2.77975	5.70998	0.0306473
gene-NKD2	-0.963627	2.73641	4.74689	0.0459521
gene-MYH3	-0.956734	3.36357	6.00789	0.0271804
gene-MAN1B1-2	-0.954513	2.40218	4.94294	0.0422202
gene-HOXD4	-0.954499	3.30419	5.10613	0.0393818
gene-LOC107132998	-0.952605	3.3531	7.48025	0.0154933
gene-LOC100298890	-0.952018	4.18772	5.90079	0.0283716
gene-PRKAG3	-0.947998	2.57489	5.33614	0.0357505
gene-LONP1	-0.947423	3.00642	5.22272	0.03749
gene-SERPINA1	-0.937831	2.87993	4.73628	0.0461649
gene-LOC784409	-0.935285	6.06523	5.40652	0.0347185
gene-VSIG10L	-0.933815	3.80961	6.73434	0.0204712
gene-LOC112442556	-0.927065	3.63578	9.12801	0.0135328
gene-TMEM132A	-0.926863	3.40038	5.53339	0.0329443
gene-CYP4B1	-0.924753	3.94444	4.83279	0.0442713
gene-LOC100847412	-0.923756	2.28316	6.37556	0.0235105
gene-RETSAT	-0.920174	3.38718	7.38065	0.0160696
gene-LOC112448138	-0.916179	1.88685	5.5266	0.0330365
gene-ZNF879	-0.910355	3.26111	6.21732	0.0250148
gene-TLDC2	-0.910247	2.94266	6.66864	0.0231013
gene-LOC101903891	-0.909116	3.27853	5.10263	0.0394403
gene-GPR61	-0.907717	2.44903	4.53834	0.0503535
gene-LOC112445441	-0.903969	3.56787	6.50206	0.0223828
gene-CREB3L3	-0.895668	2.8248	5.09422	0.0395814
gene-LOC112448065	-0.891238	2.35981	5.93619	0.0279713
gene-HHIPL1	-0.889553	4.32993	5.76048	0.030025
gene-SLC38A3	-0.888418	2.94485	5.73046	0.0303931
gene-LIG1	-0.887635	4.23718	5.04566	0.0404069
gene-TMPRSS6	-0.887546	4.25459	5.76199	0.0300067
gene-POLG	-0.884358	3.15071	5.41099	0.034654
gene-PKMYT1	-0.88037	3.07967	7.76259	0.0139848
gene-MYORG	-0.875831	4.01925	6.82368	0.0197868
gene-LOC781261	-0.874154	4.19236	8.27742	0.0116483
gene-LOC112449091	-0.873019	3.45071	4.72272	0.0464385
gene-CAMK1G	-0.858101	4.1408	5.90583	0.0283142
gene-LOC613752	-0.856873	3.12278	4.67079	0.0475038
gene-PEG10	-0.848606	2.93799	4.97997	0.0415557
gene-GDAP1L1	-0.847834	3.90585	6.35328	0.0237157
gene-MS4A10	-0.84741	3.22405	5.34069	0.0356827
gene-PLA2G2D1	-0.844564	3.17514	4.71822	0.0465296
gene-NR1H3	-0.843646	3.08202	4.62052	0.0485626
gene-AIF1L	-0.838325	4.06424	4.76567	0.0455783
gene-SYT13	-0.836114	5.06977	5.43251	0.0343461
gene-CHAF1A	-0.835034	3.98278	7.45772	0.0156215
gene-CCDC197	-0.833207	4.48149	5.56403	0.0325317
gene-RAB20	-0.831035	3.97208	6.99839	0.0185231
gene-MYOZ3	-0.830611	3.78323	4.69271	0.0470507
gene-LOC100299144	-0.829014	8.24513	5.42864	0.0344013
gene-CAPN5	-0.827345	4.93574	5.44196	0.0342119
gene-CACNG5	-0.827139	3.49106	4.89923	0.0430205
gene-SEMA6B	-0.820443	4.52725	4.71552	0.0465845
gene-BCO1	-0.820012	4.0633	5.36356	0.0353442
gene-LOC112446384	-0.81792	2.75838	4.71312	0.0466332
gene-HTR5A	-0.81127	3.42552	5.5927	0.0321511
gene-RHBDL3	-0.810784	5.13549	5.70404	0.0307215
gene-HJURP	-0.806373	2.82514	5.24879	0.0370817
gene-LOC104970637	-0.804312	3.26172	7.01946	0.0183771
gene-LMX1B	-0.804224	5.8071	5.78804	0.0296916
gene-NFATC2IP	-0.80172	2.68018	4.92027	0.042633
gene-SLC25A23	-0.798371	3.52825	5.02805	0.0407111
gene-C17H12orf43	-0.792861	2.43751	4.5978	0.0490502
gene-PODXL2	-0.790984	4.9864	6.52244	0.0222071
gene-ISX	-0.786017	3.11517	5.9114	0.028251
gene-MFSD9	-0.785032	2.83244	5.12369	0.0390898
gene-LOC112445165	-0.781652	2.91232	6.52981	0.0221439
gene-TNFSF12	-0.779599	3.17512	4.87167	0.0435344
gene-LOC112442963	-0.778894	3.16791	4.62798	0.0484037
gene-PSKH2	-0.778286	4.00244	6.6569	0.0210868
gene-LOC104969916	-0.777772	3.91439	4.97065	0.0417219
gene-FAM183A	-0.777348	3.61777	6.41571	0.0231456
gene-LOC112449110	-0.775684	2.8122	5.85224	0.0289314
gene-SLITRK5	-0.775433	3.10646	4.60029	0.0489963
gene-AKR1B1	-0.775255	3.60406	6.42245	0.023085
gene-LOC112443225	-0.773798	3.31678	4.65397	0.0478551
gene-LOC112444622	-0.769256	4.09471	5.5346	0.0329278
gene-SBK1	-0.764513	4.98599	5.93985	0.0279303
gene-HAPLN4	-0.763558	2.81144	6.22394	0.0249496
gene-DHX30	-0.762517	3.81348	6.57811	0.0217351
gene-RASL12	-0.76179	3.72179	5.85843	0.0288594
gene-LOC101905127	-0.761524	3.8735	5.60473	0.031993
gene-LRRC75A	-0.756526	4.62165	5.74898	0.0301654
gene-SCN5A	-0.755512	5.95743	6.9196	0.0190811
gene-SCNN1A	-0.755062	4.14592	7.15317	0.017481
gene-LYAR	-0.752097	4.61447	5.06842	0.0400174
gene-OSGIN1	-0.74706	4.38374	6.76774	0.0202122
gene-UBE2QL1	-0.744801	5.39621	6.70666	0.0206889
gene-LOC112443495	-0.741732	3.89653	5.08984	0.039655
gene-HMGXB4	-0.74169	4.83455	7.49627	0.0154028
gene-LOC540014	-0.737273	3.78081	7.77833	0.0139058
gene-CYP46A1	-0.736732	4.30665	8.76931	0.00982626
gene-C1RL	-0.734224	3.83473	5.56877	0.0324684
gene-PLA1A	-0.729683	5.29208	5.62625	0.0317124
gene-LOC101903620	-0.728327	3.45128	4.96599	0.0418051
gene-LOC112443749	-0.722277	4.21671	10.0227	0.00648844
gene-KIAA1257	-0.718208	4.70923	6.57962	0.0217225
gene-DHRS7C	-0.713409	3.61679	4.68405	0.0472292
gene-PAK4	-0.712188	4.77055	7.21977	0.0170534
gene-LOC100848072	-0.711982	2.80628	6.45768	0.0227712
gene-KANK2	-0.708483	4.1936	5.87547	0.028662
gene-DNAJA4	-0.70385	3.50817	5.77214	0.0298835
gene-CMBL	-0.699995	4.27933	7.78757	0.0138596
gene-SCARA3	-0.686986	4.23984	7.76347	0.0139803
gene-RDM1	-0.683658	3.13725	4.55124	0.0500674
gene-VSTM4	-0.683339	5.73534	8.25997	0.0117198
gene-TRABD2B	-0.678706	6.99729	5.12452	0.0390761
gene-LOC101906077	-0.677436	5.14647	9.07713	0.00885298
gene-MECR	-0.677413	4.31498	6.22536	0.0249357
gene-SLC29A3	-0.67469	4.79441	12.3261	0.00321208
gene-SLC1A7	-0.671214	4.92235	5.14495	0.0387399
gene-TRAPPC3	-0.670382	3.58632	5.2634	0.036855
gene-RAB6B	-0.668774	5.10667	4.6946	0.0470119
gene-ADCY4	-0.664906	3.18692	4.72553	0.0463816
gene-PPP1R13B	-0.659057	5.52773	5.71415	0.0305953
gene-FAM196B	-0.656215	3.97527	4.58936	0.0492328
gene-MGAT4D	-0.645993	4.8889	5.34414	0.0356314
gene-TTC39A	-0.644448	4.98454	6.7791	0.0201249
gene-LOC101905664	-0.638129	3.97529	5.18176	0.0381422
gene-NRDE2	-0.635679	4.80528	6.01419	0.0271122
gene-DNAAF5	-0.629113	3.64274	5.03733	0.0405504
gene-RNFT2	-0.628553	5.41369	8.41339	0.0111085
gene-IQCE	-0.627994	4.4255	5.07214	0.0399541
gene-IL26	-0.626165	3.59823	5.00514	0.041111
gene-CCDC83	-0.62523	5.00406	5.46124	0.03394
gene-LOC112449619	-0.624867	4.55075	5.13622	0.040574
gene-LOC104970450	-0.624241	4.3121	5.54163	0.0328327
gene-CERCAM	-0.623774	4.11832	5.71985	0.0305245
gene-LOC404051	-0.621435	4.3381	8.99902	0.00908904
gene-LOC100847159	-0.620873	2.97211	5.43243	0.0343473
gene-BOD1L1	-0.620169	5.20985	5.93	0.0280408
gene-HPCAL1	-0.618461	6.3051	4.77488	0.0453964
gene-LOC101906383	-0.614989	4.14954	5.07709	0.0398702
gene-TBC1D9B	-0.611709	4.36831	6.08738	0.0263338
gene-TESMIN	-0.611417	4.70357	5.23763	0.0372557
gene-POLR3E	-0.610611	4.28199	6.38685	0.0234072
gene-PPFIA3	-0.608346	4.1338	6.07401	0.026474
gene-GPR68	-0.607043	4.77899	5.21922	0.0375452
gene-HM13	-0.606601	4.60756	6.10961	0.0261026
gene-RANGAP1	-0.606312	3.84754	5.23275	0.0373323
gene-LOC112449360	-0.604306	4.49173	5.59696	0.032095
gene-ITPK1	-0.599894	6.72638	5.43375	0.0343284
gene-PITPNM3	-0.598905	6.11752	5.54725	0.0327569
gene-PPARA	-0.597542	5.71414	10.9385	0.00486411
gene-LOC112443137	-0.590022	4.06265	5.81732	0.0293421
gene-CHST12	-0.589289	4.12077	5.64565	0.0314619
gene-PLLP	-0.588171	4.45827	6.0225	0.0270225
gene-STRIP1	-0.58466	3.72293	5.6976	0.0308021
gene-JPH2	-0.581596	5.783	4.70928	0.0467115
gene-DRD2	-0.579858	5.38324	4.84904	0.0439615
gene-FLVCR2	-0.579749	5.2362	5.14998	0.0386575
gene-NCMAP	-0.575099	5.23479	8.02675	0.0127247
gene-MAPT	-0.570369	6.28988	5.62825	0.0316864
gene-ERGIC1	-0.569205	6.12994	7.04753	0.0181847
gene-IGSF3	-0.561708	5.54873	6.83728	0.0196849
gene-KCNJ10	-0.559819	4.87735	5.44205	0.0342106
gene-TECPR2	-0.556188	5.87891	6.59708	0.0215769
gene-SLC6A13	-0.554114	5.15678	5.47586	0.0355258
gene-LPAR3	-0.546167	5.98708	5.31621	0.0360493
gene-LOC100294994	-0.541263	5.10866	5.77478	0.0298515
gene-ST6GALNAC1	-0.540707	3.4754	5.1583	0.0385218
gene-LOC104975774	-0.537577	5.04984	4.91572	0.0427165
gene-ZC3H12D	-0.530242	4.3235	6.04336	0.0267988
gene-TUBGCP4	-0.522308	4.84471	5.28478	0.0365263
gene-ICE1	-0.518487	5.25899	4.83064	0.0443125
gene-NF2	-0.515241	5.90584	4.66815	0.0475587
gene-PTK2B	-0.512338	6.62284	9.74877	0.00708929
gene-GPR45	-0.508138	4.86059	5.12412	0.0390827
gene-MDGA1	-0.504992	5.59282	5.31789	0.036024
gene-PPARGC1B	-0.503985	6.087	6.22646	0.0249249
gene-DAAM2	-0.502615	6.71771	6.17082	0.0254777
gene-ZFP64	-0.499889	5.65721	7.13379	0.0176076
gene-ASB18	-0.496706	5.81646	5.32413	0.0359302
gene-FBXO16	-0.491045	7.36027	4.97606	0.0416254
gene-PDGFRL	-0.48648	6.01322	5.06228	0.040122
gene-MYO18A	-0.486198	5.95138	4.90148	0.042979
gene-LOC101909778	-0.482736	5.06238	4.73159	0.0462592
gene-ACOT7	-0.482617	5.99815	5.11662	0.0392071
gene-LOC112441853	-0.478547	5.81168	5.25951	0.0369152
gene-ACLY	-0.476654	5.0125	5.33976	0.0356966
gene-PKNOX2	-0.471401	7.74118	4.82995	0.0443258
gene-TNS1	-0.441782	7.22366	4.5203	0.050757
gene-CHD7	-0.44102	7.06567	5.79593	0.0295969
gene-ABTB2	-0.432932	6.79383	5.17567	0.0382403
gene-PIK3R5	-0.421937	5.66658	5.56136	0.0325674
gene-ITGB5	-0.410279	6.28991	4.91935	0.04265
gene-UMODL1	-0.405809	5.42243	4.57368	0.049574
gene-CLMN	-0.404347	6.37485	4.59205	0.0491745
gene-SNTB1	-0.388605	6.68672	4.6415	0.0481175
gene-PACSIN2	-0.388419	6.28935	5.1681	0.0383627
gene-LOC112442737	-0.381076	6.15694	5.70779	0.0306746
gene-BRINP1	-0.333475	7.32641	4.71716	0.0465511
gene-RFTN1	-0.317837	7.45224	4.53179	0.0504995
gene-TUSC3	0.314287	7.28053	5.74825	0.0301743
gene-LOC107132618	0.345038	7.80976	5.37472	0.0351804
gene-AHI1	0.360897	7.25635	4.709	0.0467172
gene-LOC112444840	0.376198	6.38978	5.54811	0.0327453
gene-PARP8	0.379256	6.81665	4.5253	0.0506447
gene-LOC513969	0.379441	6.46939	4.67592	0.0473974
gene-IPO11	0.393896	7.07711	5.07216	0.0399538
gene-WDSUB1	0.396763	5.59325	5.67555	0.0310801
gene-GAB2	0.399071	7.12576	6.60076	0.0215464
gene-ABL2	0.401418	5.98886	6.04334	0.0267991
gene-PPP3CC	0.410883	5.85531	5.28982	0.0364493
gene-RRAS2	0.415927	5.91401	5.47754	0.0337119
gene-MPDZ	0.418342	6.8262	5.10727	0.0393627
gene-LOC112449527	0.419247	6.69278	5.51444	0.0332025
gene-CEP63	0.419252	5.83488	5.178	0.0382028
gene-USP37	0.420606	6.03237	4.71793	0.0465356
gene-ZNF227	0.421209	4.74591	4.68638	0.047181
gene-EMSY	0.428488	5.63465	6.4976	0.0224216
gene-CNOT6	0.428662	5.91537	5.29445	0.0363788
gene-NUP37	0.428691	5.23925	4.55074	0.0500784
gene-PPP2R5E	0.429484	6.83531	7.36573	0.016158
gene-GSK3B	0.431677	7.27179	4.57639	0.0495148
gene-FAF2	0.431712	5.78776	6.60998	0.0214701
gene-GRIA2	0.434877	6.84637	4.8706	0.0435545
gene-PRDM6	0.436732	6.25091	7.11439	0.0177356
gene-WWP1	0.440893	6.71073	5.00943	0.0410358
gene-SLC23A2	0.443064	6.6091	4.62197	0.0485316
gene-BRAF	0.449303	6.8179	6.14408	0.0257485
gene-PHF8	0.450444	6.32744	5.28597	0.0365082
gene-LOC112442539	0.452895	4.8783	5.71226	0.0306189
gene-KIAA1958	0.453308	6.33997	5.72234	0.0304936
gene-BPTF	0.455348	6.5692	6.38486	0.0234253
gene-LOC100337213	0.455361	5.20408	7.05592	0.0181276
gene-RNF217	0.455389	6.30137	6.66764	0.0210001
gene-LOC112442687	0.455445	5.9693	5.44995	0.0340989
gene-GRIA4	0.457852	9.0982	5.30418	0.036231
gene-ZNF146	0.458217	5.64931	4.77511	0.0453918
gene-NUDT6	0.461621	6.08015	5.00044	0.0411937
gene-SHTN1	0.463368	6.21717	4.78729	0.0451525
gene-MED13L	0.465497	7.4737	5.88884	0.0285083
gene-PRKAA2	0.467531	5.89261	4.92418	0.0425615
gene-TMEM144	0.475984	5.58451	5.23869	0.0372392
gene-MIB1	0.480509	5.80775	4.9609	0.0418963
gene-RNF169	0.482776	5.98381	4.7138	0.0466195
gene-ASXL2	0.494635	6.35956	4.73062	0.0462788
gene-TRPC4AP	0.494812	5.78242	7.23974	0.0169276
gene-ZBTB37	0.495194	4.23633	4.97441	0.0416547
gene-RALGAPB	0.495473	5.95405	4.6522	0.0478922
gene-TMEM161B	0.496516	5.58156	6.12174	0.0259773
gene-L3MBTL3	0.496545	6.11115	7.40404	0.015932
gene-LOC104972332	0.498653	6.17686	6.88284	0.019348
gene-PCDH11X	0.499094	6.37548	5.09981	0.0394875
gene-DPY19L2	0.500096	5.93961	6.38318	0.0234406
gene-INTS14	0.500105	4.90685	5.3375	0.0357303
gene-PTDSS1	0.504832	5.61213	6.04356	0.0267967
gene-MCM8	0.505733	4.9721	5.89527	0.0284346
gene-LOC112442299	0.507619	6.36837	5.91755	0.0281813
gene-CYP3A5	0.512364	5.14939	5.06304	0.0401091
gene-ALG6	0.513268	5.27006	4.54415	0.0502245
gene-RALY	0.514081	6.22233	5.19587	0.0379162
gene-PRRC1	0.514145	4.9139	5.23857	0.0372411
gene-NXPE2	0.517628	5.09343	5.56186	0.0325607
gene-GEMIN6	0.520063	5.3708	7.06433	0.0180706
gene-WDR33	0.520736	6.1295	5.5447	0.0327912
gene-YEATS2	0.522483	6.2033	7.48732	0.0154533
gene-LOC107132924	0.524406	5.3373	5.34769	0.0355787
gene-METTL14	0.525396	4.73789	4.98775	0.0414177
gene-ALDH1A2	0.528843	6.47439	7.95788	0.0130402
gene-LOC112447378	0.528885	5.68196	6.12938	0.0258988
gene-BMPR2	0.529049	6.73918	4.95133	0.0420685
gene-RDX	0.529715	6.29225	5.24961	0.0370689
gene-BRIP1	0.533331	6.90205	5.66998	0.0311508
gene-CBX5	0.535651	4.55547	5.2363	0.0372766
gene-RSF1	0.538656	6.76476	5.93212	0.028017
gene-IMPG2	0.539582	5.67761	5.19227	0.0379738
gene-BBOF1	0.540439	5.30291	7.00278	0.0184926
gene-PTPN12	0.541061	6.05588	6.83084	0.019733
gene-RAB3GAP1	0.541654	6.42316	4.88432	0.0432976
gene-LOC101905049	0.542162	4.84014	6.18661	0.0253194
gene-PFDN1	0.54322	5.87263	4.74807	0.0459286
gene-CPEB4	0.545333	5.47237	4.97937	0.0415665
gene-KLHL4	0.546721	6.31136	7.48897	0.015444
gene-LOC616519	0.550287	5.01834	4.97193	0.0416989
gene-VAMP7-2	0.552057	6.5971	7.27997	0.0166774
gene-LOC112447112	0.552572	5.12085	6.18809	0.0253047
gene-LOC526041	0.552921	5.00285	6.72557	0.0205399
gene-ALDH9A1	0.553286	4.45115	4.62166	0.0485383
gene-CEP126	0.553766	6.2582	6.07288	0.026486
gene-ZNF654	0.554487	5.63979	6.28338	0.0243736
gene-SYCP2	0.556412	5.63461	4.63164	0.048326
gene-NIPBL	0.558431	7.11912	4.61512	0.0486779
gene-BTBD10	0.559463	5.69477	5.07351	0.039931
gene-LOC107131648	0.560903	5.03461	5.481	0.0336638
gene-ATAD2B	0.561262	6.22848	7.58711	0.0149013
gene-ZNF280C	0.561463	5.39627	5.05197	0.0402984
gene-ITGB1BP2	0.567829	4.91923	5.45662	0.0340049
gene-APOO	0.568743	5.14736	7.12861	0.0176417
gene-CBWD2	0.569486	4.91636	4.69946	0.0469122
gene-CCDC88A	0.569524	6.331	4.84152	0.0441046
gene-VPS54	0.570817	6.08761	4.80637	0.0447805
gene-CEP85L	0.571251	6.60833	5.37341	0.0351995
gene-DACH2	0.571473	9.63678	5.97766	0.0275107
gene-ZNF182	0.572268	4.02851	5.84021	0.0290722
gene-C2H2orf76	0.572855	6.26826	4.75708	0.0457489
gene-PPIP5K2	0.573736	5.64517	4.78939	0.0451114
gene-CPEB2	0.574745	5.53408	4.5233	0.0506897
gene-LOC785540	0.574891	5.43748	4.90902	0.0428397
gene-NUP153	0.575207	5.99572	8.12535	0.0122882
gene-ATP2A2	0.577367	5.27684	9.258	0.00833287
gene-KDM3B	0.577545	5.50665	4.84924	0.0439578
gene-TNPO1	0.57852	6.08117	7.06723	0.018051
gene-INO80	0.580674	6.42646	8.99941	0.00908785
gene-ARHGEF12	0.581212	5.16548	6.49024	0.0224855
gene-PPP1R42	0.584093	5.16006	6.72396	0.0205525
gene-SECISBP2L	0.584743	5.48886	4.68521	0.0472051
gene-UTP20	0.584877	5.77194	5.91315	0.0282311
gene-PRSS46P	0.585178	4.1801	6.17992	0.0253864
gene-FAM126B	0.587573	5.37527	5.38068	0.0350934
gene-SLC35G1	0.587883	4.43502	6.46433	0.0227125
gene-LOC101905490	0.588838	6.08978	7.34969	0.0162537
gene-METTL4	0.588844	4.39458	5.75844	0.0300499
gene-PTPN22	0.590531	5.32848	5.932	0.0280184
gene-VPS13C	0.593768	6.91266	4.60014	0.0489996
gene-SLC30A5	0.595226	4.73812	8.41946	0.0110851
gene-CSPP1	0.595497	6.34765	5.70348	0.0307285
gene-USP25	0.595993	6.92304	5.81924	0.0293193
gene-ERBIN	0.598813	6.55095	4.65704	0.0477907
gene-PANK2	0.60023	4.90058	5.03391	0.0406096
gene-PRKACB	0.60055	6.49358	4.80831	0.044743
gene-LOC781004	0.600868	5.62112	5.15183	0.0386273
gene-SCFD1	0.601601	6.02194	6.59592	0.0215866
gene-BRWD1	0.603924	6.46196	5.60737	0.0319585
gene-FMO5	0.605986	5.25689	5.41547	0.0345897
gene-CDC14B	0.610121	6.4677	6.16654	0.0255209
gene-REEP3	0.610299	6.07062	6.55419	0.0219365
gene-ECPAS	0.611123	6.15583	11.6662	0.00390089
gene-WTIP	0.611427	4.28475	5.30788	0.036175
gene-GDPD4	0.612667	6.85294	8.72113	0.00998947
gene-CCDC18	0.612751	6.16882	6.47396	0.0226278
gene-CP	0.614247	5.01667	7.38828	0.0160245
gene-SENP7	0.615163	6.9331	5.21997	0.0375334
gene-RASA1	0.615289	6.25569	5.37453	0.0351832
gene-LOC104969351	0.616085	5.94296	5.71638	0.0305675
gene-THUMPD2	0.617716	4.67934	6.00742	0.0271855
gene-MRPL3	0.618782	5.541	5.61487	0.0318605
gene-TRMT11	0.624089	5.39408	4.8242	0.0444361
gene-BEND2	0.624553	5.71892	5.28201	0.0365687
gene-CNOT2	0.625754	6.65018	5.65709	0.0313151
gene-BCNT2	0.627585	5.22691	4.90861	0.0428473
gene-LOC101903170	0.628238	5.15776	7.17213	0.017358
gene-DMXL1	0.628372	6.4311	4.62096	0.0485532
gene-CFH	0.63025	7.03552	5.07372	0.0399274
gene-LOC112449524	0.630938	6.12154	5.97321	0.0275596
gene-LOC100848527	0.632773	4.78839	4.65554	0.0478221
gene-WAPL	0.633382	5.76706	4.91998	0.0426385
gene-MON2	0.637356	5.98584	6.93396	0.018978
gene-RNF13	0.637568	6.42655	10.63	0.00535281
gene-LOC104973164	0.637728	5.67165	5.13537	0.0388972
gene-USO1	0.637885	5.88837	4.7884	0.0451309
gene-FBXO38	0.638633	5.6569	4.5115	0.0509551
gene-SAV1	0.640096	4.77528	4.8669	0.043624
gene-KIF3A	0.642201	6.45724	4.93649	0.0423371
gene-CYB5R4	0.642802	6.40235	5.2622	0.0368735
gene-C14H8orf89	0.646458	4.63936	6.17254	0.0254604
gene-FOXN2	0.647502	5.20137	5.0986	0.0395077
gene-LOC516355	0.648938	5.37682	4.50951	0.051
gene-ZDHHC15	0.649304	6.18153	9.14369	0.00865735
gene-LOC101903477	0.649348	8.74197	5.10008	0.0394829
gene-REST	0.650578	4.58425	7.79527	0.0138214
gene-PCTP	0.650944	4.19386	5.76634	0.0299537
gene-FXR1	0.651175	6.02312	4.64209	0.0481049
gene-USP9X	0.651466	6.3301	5.6807	0.031015
gene-LOC101905630	0.653375	6.49149	4.77627	0.045369
gene-RSPRY1	0.656109	4.69296	4.92212	0.0425993
gene-GOPC	0.656186	4.80205	5.05318	0.0402776
gene-LRRC28	0.657149	7.05843	4.78992	0.045101
gene-MIS18BP1	0.659388	4.7318	5.52018	0.033124
gene-LOC101907753	0.659497	5.46828	6.5185	0.022241
gene-AIDA	0.66022	4.87903	4.97345	0.0416717
gene-DPY19L1	0.66099	5.82393	8.42482	0.0110644
gene-LOC784914	0.662088	5.65491	6.9772	0.0186713
gene-SLF1	0.663393	5.68728	5.41196	0.0346401
gene-RNF138	0.663776	5.12153	4.96132	0.0418889
gene-TTC5	0.669098	3.22471	5.8751	0.0286663
gene-MOB1B	0.670232	5.43819	5.74794	0.0301782
gene-SMCHD1	0.670716	6.46049	5.51849	0.0331471
gene-COPS4	0.673162	4.90942	5.19663	0.037904
gene-WEE1	0.673481	3.14523	5.04068	0.0404927
gene-LOC101908075	0.676672	4.82278	7.51358	0.0153058
gene-RPF2	0.677616	4.89701	9.08732	0.00882272
gene-LOC107132640	0.681919	3.36138	4.64305	0.0480848
gene-LOC104970809	0.682935	5.46779	5.55778	0.0326153
gene-INO80D	0.683011	5.75602	12.7591	0.00283579
gene-PKD2L2	0.685751	5.12324	4.68366	0.0472373
gene-ILF3	0.685802	4.52641	4.72135	0.0464662
gene-GML	0.687015	4.78475	5.35806	0.0354254
gene-NR2C1	0.689916	4.56438	4.59287	0.0491567
gene-SLC25A20	0.690597	4.78221	7.02268	0.0183549
gene-CCDC50	0.694145	5.9784	5.74649	0.0301959
gene-CFAP36	0.695953	4.48428	6.4754	0.0226152
gene-COP1	0.698545	7.34337	4.91936	0.0426497
gene-CSGALNACT2	0.699126	5.34777	4.95009	0.042091
gene-MITD1	0.699251	3.87604	5.53214	0.0329612
gene-GTF2E2	0.702037	5.99142	5.58308	0.0322783
gene-BIRC6	0.703335	6.97507	5.61334	0.0318804
gene-WDR61	0.705028	3.77345	4.95595	0.0419853
gene-AQR	0.707578	5.4245	5.06739	0.0400349
gene-INTS6	0.708945	6.18647	11.3002	0.004355
gene-SETD2	0.709411	6.04379	5.70526	0.0307062
gene-HEXDC	0.710808	3.48252	4.58292	0.0493724
gene-ERGIC2	0.71087	4.80001	7.54722	0.0151192
gene-NDUFS1	0.71105	4.12945	5.9074	0.0282964
gene-ADAD1	0.711211	6.07476	8.37632	0.0112528
gene-PCCB	0.713807	6.33803	7.72804	0.01416
gene-LOC112448370	0.714537	4.30939	5.55963	0.0325907
gene-HSD17B4	0.715276	6.6698	4.81623	0.0445897
gene-FANCL	0.715546	6.14095	4.81095	0.0446917
gene-KIAA1109	0.717002	6.98365	4.81265	0.0446589
gene-DSEL	0.719	3.95046	8.38369	0.0112239
gene-DCAF1	0.720673	6.09413	7.24613	0.0168876
gene-FAM91A1	0.721145	5.16536	7.79508	0.0138223
gene-ARHGAP29	0.72198	5.92855	7.79924	0.0138016
gene-SINHCAF	0.72231	4.73739	6.14381	0.0257513
gene-CFAP44	0.723666	6.42459	5.74732	0.0301857
gene-TLR6	0.724215	5.0875	5.02195	0.0408172
gene-ATF7IP	0.725955	6.2174	6.83617	0.0196932
gene-SLC7A6	0.726942	4.97937	6.48403	0.0225397
gene-ATMIN	0.729625	3.67118	4.57579	0.0495279
gene-FYTTD1	0.730212	4.49209	4.65722	0.0477871
gene-LOC112445990	0.730474	4.4771	7.73256	0.0141369
gene-JAK2	0.730859	6.59827	4.75949	0.045701
gene-AFTPH	0.732995	5.84649	5.24335	0.0371663
gene-IPMK	0.737342	5.15425	5.96771	0.0276204
gene-KCTD18	0.738666	3.47715	4.72528	0.0463867
gene-UBE3A	0.739268	6.11809	6.20025	0.0251836
gene-SASS6	0.742144	4.94144	7.48657	0.0154575
gene-NHEDC1	0.742696	4.84685	7.12472	0.0176673
gene-CEP120	0.744335	5.91963	8.75982	0.00985818
gene-PUM1	0.746053	6.46049	6.84115	0.019656
gene-GGH	0.747165	4.02604	4.8367	0.0441965
gene-CSNK1G3	0.747564	6.45367	4.8489	0.0439643
gene-NUCB2	0.749119	4.57503	4.99341	0.0413177
gene-ZYG11B	0.752319	5.66172	4.8473	0.0439945
gene-ROCK1	0.752514	6.56451	6.92799	0.0190207
gene-CEP135	0.752606	5.73641	7.09508	0.017864
gene-UBE2R2	0.754063	6.25455	4.79281	0.0450445
gene-PRR16	0.75456	7.84577	5.33545	0.0357609
gene-LOC104975373	0.754566	3.60784	5.55717	0.0326235
gene-BTNL2	0.754667	4.23715	4.51004	0.0509881
gene-CDC7	0.754725	4.27211	6.55746	0.0219088
gene-RALGPS2	0.755302	7.0736	5.01506	0.0409374
gene-GATAD2B	0.756824	6.1851	6.27216	0.0244811
gene-ZNF177	0.757334	3.86192	4.68756	0.0471566
gene-TRIM77	0.757438	3.78051	10.4034	0.00574762
gene-LMLN	0.759539	4.81865	10.1145	0.00630015
gene-LOC112446829	0.759595	4.46097	4.60136	0.0489733
gene-PLSCR5	0.760436	4.0718	6.35889	0.0236638
gene-ZSCAN26	0.761353	3.2156	4.75957	0.0456995
gene-KLHL15	0.76228	4.6063	6.14776	0.0257111
gene-RAB10	0.763371	5.66306	9.93561	0.00667284
gene-LOC112444837	0.765116	3.08445	6.19456	0.0252401
gene-ZBTB2	0.765343	4.45524	5.92	0.0281536
gene-CMPK1	0.766173	4.8204	5.35782	0.0354288
gene-TBC1D23	0.767717	5.23399	5.9749	0.0275411
gene-IL18	0.771137	4.38	7.48916	0.0154429
gene-RYBP	0.771688	5.72559	8.5281	0.0106754
gene-PIAS1	0.775296	6.72621	4.72011	0.0464912
gene-AGFG1	0.775419	5.66937	5.45887	0.0339732
gene-NAMPT	0.77687	4.55454	4.84156	0.0441039
gene-ZBTB1	0.780509	4.34724	4.67071	0.0475056
gene-PAFAH1B1	0.782681	5.78795	5.38274	0.0350632
gene-LOC112446730	0.78279	5.03321	7.15587	0.0174634
gene-FIP1L1	0.786878	5.49656	4.63407	0.0482744
gene-DNAJC10	0.787613	5.07913	6.33251	0.023909
gene-MKKS	0.788842	4.04067	5.09187	0.0396207
gene-LOC101902643	0.788859	4.18149	5.33271	0.0358017
gene-PIK3CA	0.791135	5.82948	5.42534	0.0344484
gene-LSG1	0.795108	4.14324	10.0872	0.00635545
gene-DCUN1D5	0.795186	4.64183	4.87778	0.0434199
gene-LOC112446639	0.796569	4.96528	4.78484	0.0452006
gene-LOC107132190	0.798282	6.31923	7.92303	0.0132032
gene-LOC112441500	0.803732	2.95792	4.60399	0.0489166
gene-ZNF800	0.807334	4.10951	5.26825	0.0367802
gene-LOC112447776	0.810967	4.056	5.87979	0.0286122
gene-ZCCHC11	0.812289	6.64591	5.87536	0.0286632
gene-LRPPRC	0.815376	5.94518	11.622	0.00395272
gene-LOC100297097	0.818929	4.74452	6.72956	0.0205086
gene-KIAA2026	0.819507	6.41455	6.26671	0.0245335
gene-RBM28	0.820973	4.74864	5.3641	0.0353363
gene-CDK13	0.82205	6.41421	7.50158	0.015373
gene-SLC35F5	0.824729	4.74183	5.49417	0.0334812
gene-SPX	0.825298	3.26199	4.83645	0.0442014
gene-TWSG1	0.828093	3.97776	6.4255	0.0230576
gene-SF3B3	0.828612	4.91395	5.44112	0.0342237
gene-SLC17A4	0.829427	4.80205	4.61158	0.0487537
gene-INTS13	0.831496	4.63073	4.86373	0.0436837
gene-NUP155	0.832095	5.13389	5.73512	0.0303357
gene-LOC112445164	0.833436	5.32211	9.20428	0.00848359
gene-LOC112441872	0.834029	5.46991	4.80265	0.0448528
gene-USP34	0.835524	7.45515	7.56407	0.0150267
gene-LTA4H	0.837614	4.21774	6.5202	0.0222263
gene-ZNF260	0.839048	3.37658	5.04752	0.0403748
gene-AASDH	0.839715	4.26975	8.23503	0.0118228
gene-LOC783151	0.844559	4.6573	6.10822	0.0261169
gene-LOC112442559	0.848215	5.68473	7.74616	0.0140678
gene-PUM2	0.849162	6.61509	5.78447	0.0297346
gene-WC1.3	0.849488	5.91034	6.71019	0.0206609
gene-LOC101906009	0.850207	4.29224	4.55536	0.0499762
gene-PPM1G	0.850616	3.99844	8.96953	0.00918004
gene-TCP11L2	0.853373	4.99285	7.14626	0.017526
gene-S100PBP	0.856966	5.27284	5.29938	0.0363039
gene-SUZ12	0.857943	4.71918	4.98906	0.0413944
gene-SLC30A7	0.85934	6.41262	4.51248	0.050933
gene-C3H1orf185	0.863149	5.24825	7.21617	0.0170762
gene-CTNNB1	0.86429	5.17547	7.00324	0.0184894
gene-ZC4H2	0.868894	6.31612	6.32167	0.0240106
gene-MYEF2	0.875699	4.66133	5.90148	0.0283637
gene-DHX15	0.877055	5.01461	6.89361	0.0192694
gene-HADHB	0.881823	4.62465	4.81315	0.0446493
gene-PLAA	0.883088	4.87007	5.13365	0.0389254
gene-LOC112445082	0.884376	4.66988	7.0086	0.0184522
gene-CDKL4	0.887435	5.59513	5.15764	0.0385326
gene-PUS7L	0.887518	3.56286	8.94755	0.00924855
gene-PCNX4	0.888045	4.99455	7.12787	0.0176466
gene-PON2	0.890686	4.20758	5.38452	0.0350373
gene-TAX1BP1	0.891584	5.86529	5.09226	0.0396142
gene-LOC104968693	0.894048	4.79525	4.98841	0.041406
gene-TMPO	0.894164	4.29949	5.76487	0.0299717
gene-CWF19L2	0.894976	6.78616	6.13349	0.0258567
gene-ATG3	0.895198	4.64718	7.79054	0.0138449
gene-NEMF	0.895478	5.54064	5.61988	0.0317952
gene-MCM6	0.896275	5.06274	5.51853	0.0331465
gene-CBLL1	0.898163	3.90684	4.75882	0.0457143
gene-RRH	0.898899	3.11594	5.16993	0.0383331
gene-LYPLAL1	0.900228	4.54581	7.53399	0.0151922
gene-TUBGCP5	0.900903	5.09754	4.68893	0.0471284
gene-ABI1	0.911485	6.16405	4.6065	0.0488627
gene-LOC534155	0.921602	4.61102	4.70422	0.0468147
gene-BRDT	0.923189	3.9743	5.37763	0.0351378
gene-MRPS30	0.923942	2.89016	6.13974	0.0257928
gene-FUNDC1	0.924986	2.95685	4.98076	0.0415417
gene-LOC101905786	0.92846	3.1657	4.89182	0.043158
gene-DDHD2	0.930185	4.52867	5.01047	0.0410176
gene-DYNC1I2	0.930507	5.06974	4.63455	0.0482644
gene-CEP76	0.930753	3.50995	4.97798	0.041591
gene-CNOT6L	0.933653	6.5239	6.29189	0.0242924
gene-USP38	0.935311	3.96342	5.24546	0.0371334
gene-CUL3	0.936819	6.53549	7.41168	0.0158874
gene-AKTIP	0.939397	3.46532	6.92205	0.0190634
gene-RIF1	0.941456	5.34383	5.93993	0.0279294
gene-ACAT1	0.944284	4.57315	4.77613	0.0453718
gene-C17H12orf49	0.947489	3.68712	6.38118	0.0234589
gene-YIPF5	0.949845	3.58642	4.51592	0.0508554
gene-KLHL24	0.952396	4.46521	7.84951	0.0135549
gene-SUPT16H	0.952579	4.9931	6.35992	0.0236544
gene-HBS1L	0.95412	5.65974	9.19866	0.00849954
gene-WHAMM	0.956591	3.76527	4.65664	0.047799
gene-SLF2	0.957754	4.48176	6.3366	0.0238708
gene-CXHXorf21	0.959127	3.38212	4.51745	0.0508209
gene-LOC104974823	0.961095	3.28838	4.80198	0.0448659
gene-ISOC1	0.966583	3.63117	10.1981	0.00613418
gene-PLK4	0.969081	3.33416	10.5283	0.00552603
gene-TBC1D25	0.973916	3.23435	10.3599	0.00582708
gene-TAF15	0.974776	4.70704	5.33867	0.0357129
gene-LOC784741	0.975433	3.10902	6.06229	0.0265976
gene-KLRK1	0.975504	3.85216	8.99496	0.00910153
gene-SECISBP2	0.978562	4.72926	5.6372	0.0315706
gene-VPS72	0.980873	3.08021	4.94824	0.0421243
gene-ZMYM5	0.982712	4.12357	8.31459	0.0114978
gene-RNF114	0.985753	4.67649	4.89708	0.0430604
gene-REL	0.987672	4.80671	4.63805	0.0481903
gene-LOC618125	0.9887	2.29475	5.24504	0.0371401
gene-MRPS22	0.989971	3.01741	4.59833	0.0490386
gene-LOC107132993	0.990042	3.72504	4.84128	0.0441091
gene-NHLH2	0.991743	2.87395	5.45048	0.0340914
gene-LOC112448013	0.99711	3.18802	4.82939	0.0443366
gene-LOC107133102	0.998499	3.38256	9.54184	0.00758571
gene-FAM208A	0.999087	4.99644	4.73154	0.0462602
gene-GTF2B	1.00466	4.56557	5.35272	0.0355043
gene-WDR43	1.00525	5.02044	5.44021	0.0342367
gene-LOC104969378	1.00714	3.51201	8.32023	0.0114752
gene-PAPD4	1.00901	5.41263	5.79844	0.0295669
gene-ZNF527	1.01051	3.48799	8.47288	0.0108814
gene-TUBAL3	1.02255	3.42896	6.80368	0.0199377
gene-ELF1	1.02853	6.26956	4.52481	0.0506556
gene-GNPDA2	1.03153	4.06338	5.34254	0.0356552
gene-TBL1XR1	1.03294	7.14811	6.04022	0.0268323
gene-MOB4	1.03477	4.61344	7.53965	0.0151609
gene-ZMYM2	1.03754	4.21831	6.17011	0.0254849
gene-CDC16	1.04144	4.07144	4.62193	0.0485325
gene-CLINT1	1.04647	5.19302	7.50183	0.0153716
gene-LEPROTL1	1.04699	3.20384	5.21148	0.0376676
gene-DENND4A	1.04743	6.75974	7.02908	0.0183109
gene-LOC112447510	1.04851	3.97711	4.98323	0.0414978
gene-DHRS7	1.04903	4.32329	7.40886	0.0159039
gene-TCERG1	1.04989	5.16169	9.31877	0.00816604
gene-SNX2	1.05103	5.59326	5.42266	0.0344867
gene-ADAM21	1.05384	2.86586	5.0049	0.0411153
gene-LOC107131365	1.05414	3.1899	6.38097	0.0234609
gene-MTIF3	1.05607	3.36809	5.05177	0.0403019
gene-FUBP1	1.06057	4.5576	5.25648	0.0369622
gene-MTERF1	1.07221	2.44565	5.72069	0.0305141
gene-IPO7	1.07555	4.85952	5.74525	0.0302111
gene-SNX6	1.07569	5.54837	5.11106	0.0392996
gene-LOC112445777	1.07645	4.74984	8.82997	0.00962511
gene-MUT	1.07697	5.15234	5.81571	0.0293612
gene-ZDBF2	1.08023	2.95799	5.30161	0.03627
gene-KATNA1	1.08345	4.79634	4.91845	0.0426665
gene-MRS2	1.08503	5.1573	6.61066	0.0214645
gene-UTP6	1.08814	4.76448	5.28024	0.0365959
gene-LOC101904923	1.09472	2.09232	6.92462	0.019045
gene-EIF2AK2	1.09504	4.84477	8.43127	0.0110397
gene-CHD1	1.09943	5.83258	5.88445	0.0285586
gene-SLC35A5	1.10042	3.65094	7.77133	0.0139408
gene-SQSTM1	1.10083	6.34334	4.7932	0.0450369
gene-KIF5B	1.10304	5.20739	8.17359	0.012081
gene-SYK	1.10523	6.47193	5.3347	0.0357721
gene-HIST1H2BD	1.10816	3.07105	4.94038	0.0422666
gene-CBY1	1.11372	3.30214	6.44204	0.0229099
gene-MRPS31	1.12133	3.84561	10.1283	0.00627237
gene-LRMP	1.12402	5.47845	4.83133	0.0442992
gene-ASB14	1.12772	4.03873	7.93344	0.0131542
gene-OTUD5	1.12829	4.70894	5.09062	0.0396418
gene-CLEC12B	1.13864	2.6003	4.6878	0.0471517
gene-GLRX2	1.13908	4.4766	5.28329	0.0365492
gene-ZHX1	1.14047	4.26335	5.15567	0.0385648
gene-UTS2B	1.14255	3.56717	11.8066	0.00374124
gene-GCA	1.1429	4.31097	5.61039	0.0319189
gene-SH3BGRL	1.14597	7.38873	4.68183	0.0472749
gene-PAIP1	1.14604	4.65694	4.82594	0.0444027
gene-PDIA6	1.1465	4.06769	5.63396	0.0316125
gene-MBIP	1.14958	3.96999	5.67829	0.0310454
gene-LOC100295951	1.15218	1.34688	4.69214	0.0470623
gene-RERGL	1.15219	2.83328	9.42691	0.00787859
gene-TMEM106B	1.15258	4.02114	12.1888	0.00334312
gene-FAM204A	1.154	4.45144	4.651	0.0479174
gene-C26H6orf52	1.15538	3.23461	11.9978	0.00353564
gene-PRPF39	1.15906	5.0364	7.13997	0.0175671
gene-C23H6orf141	1.16213	2.12808	5.33611	0.035751
gene-ELP5	1.16426	3.26872	5.9686	0.0276105
gene-LSM12	1.16878	4.53574	6.38878	0.0233895
gene-WDR82	1.17247	4.3207	5.77113	0.0298957
gene-BIRC2	1.17292	4.61149	6.36964	0.0235647
gene-EIF2S1	1.17359	4.29328	4.612	0.0487448
gene-LOC790009	1.17468	3.18248	6.44273	0.0229037
gene-LOC101904701	1.17658	3.03478	4.75631	0.0457643
gene-CT83	1.17904	3.28015	11.681	0.00388368
gene-CRLS1	1.18311	4.27632	5.11398	0.0392511
gene-LOC112447056	1.18682	3.4352	4.70463	0.0468065
gene-LOC112443127	1.19335	2.21852	5.05908	0.0401766
gene-ANGPTL3	1.19462	2.19156	5.87121	0.0287113
gene-MRPL15	1.19469	3.12631	4.99155	0.0413505
gene-LOC107131663	1.19549	2.78927	6.45659	0.0227808
gene-LOC112449523	1.20546	1.93283	5.23584	0.0372838
gene-CLEC4D	1.20928	2.60112	6.58176	0.0217046
gene-SLTM	1.21262	4.98038	6.50411	0.0223651
gene-TRAPPC13	1.21424	4.35661	7.41847	0.0158479
gene-HDAC2	1.21437	4.77401	4.86513	0.0436574
gene-TOP2B	1.21718	5.48198	5.7581	0.030054
gene-PSMG1	1.21734	2.88026	5.40182	0.0347863
gene-ABCE1	1.22378	4.53832	4.98732	0.0414253
gene-CHORDC1	1.22402	3.96727	6.06023	0.0266195
gene-SHC1	1.22713	3.92033	6.5321	0.0221243
gene-SEPT7	1.22794	6.39881	4.80878	0.0447339
gene-SKA3	1.22963	3.22784	10.9233	0.00488693
gene-GNRH1	1.22991	1.51413	4.67352	0.0474471
gene-C17H4orf33	1.22998	3.79291	11.7271	0.00383067
gene-LIAS	1.22999	2.74703	5.66866	0.0311676
gene-C2H2orf72	1.23103	2.45378	5.68244	0.030993
gene-HERPUD2	1.23953	4.65335	6.15685	0.0256188
gene-LOC112446704	1.24185	2.81834	8.0399	0.0126655
gene-TSG101	1.24342	4.59843	6.64567	0.0211778
gene-LOC112447415	1.24604	1.15401	5.97856	0.0286611
gene-PHAX	1.24746	3.69702	4.87381	0.0434943
gene-C2H2orf69	1.24888	3.13393	4.74366	0.0460167
gene-MMADHC	1.25197	3.96576	4.6436	0.0480732
gene-RDH11	1.27047	3.58976	7.14177	0.0175553
gene-PRPF40A	1.27409	5.68441	8.12207	0.0123025
gene-SERINC1	1.28248	4.95157	7.01591	0.0184016
gene-RAD21	1.28274	4.91676	5.01837	0.0408795
gene-CCDC115	1.29872	3.09253	8.02841	0.0127172
gene-LOC112449289	1.29986	1.71743	4.89275	0.0431407
gene-CFDP2	1.30324	4.35073	5.76036	0.0300264
gene-KCTD20	1.30487	4.70089	5.46753	0.0338517
gene-THAP5	1.30591	2.43694	4.69637	0.0469756
gene-SENP2	1.30636	5.03993	7.05584	0.0181281
gene-LOC512486	1.31006	4.04632	5.90963	0.028271
gene-CPSF6	1.31333	4.65503	7.21911	0.0170576
gene-FAM76B	1.31992	3.68448	5.42766	0.0344153
gene-DRG1	1.33769	3.78401	5.19917	0.0378634
gene-LAT	1.33869	1.99258	4.81985	0.04452
gene-CCDC51	1.34265	2.82548	5.06023	0.0401571
gene-PPP4R3A	1.34268	4.72556	6.42945	0.0230222
gene-LOC100336984	1.34376	7.60954	8.60149	0.0104084
gene-ARL1	1.35084	3.54408	5.00126	0.0411792
gene-SMPDL3A	1.35861	3.49957	22.2486	0.000285788
gene-RFXANK	1.35948	2.67074	5.47271	0.0337793
gene-UNCX	1.36317	1.82425	5.09066	0.0396411
gene-SYNCRIP	1.36435	4.73892	7.15977	0.017438
gene-ZC3H15	1.36482	3.86436	4.9572	0.0419629
gene-AZIN1	1.36532	5.25955	5.28173	0.036573
gene-C1H3orf38	1.37104	4.39684	4.95627	0.0419796
gene-OR7D2	1.37709	1.21985	7.23911	0.0190082
gene-ALKBH4	1.3793	2.40788	5.61896	0.0318071
gene-UBL3	1.38006	5.35555	4.5462	0.0501788
gene-VCPKMT	1.39403	2.84504	5.62925	0.0316734
gene-MAPK6	1.39481	5.28045	4.54331	0.0502429
gene-LOC107132773	1.40368	1.86852	8.14762	0.012192
gene-KBTBD2	1.40713	4.00977	6.89376	0.0192683
gene-GSPT1	1.4227	4.84627	6.99818	0.0185246
gene-LOC112442406	1.42586	4.943	9.11568	0.00873909
gene-PDCD4	1.42718	4.5038	7.14382	0.0175419
gene-SLC25A36	1.42811	4.9209	5.64417	0.0314808
gene-LOC112449346	1.43065	2.51902	6.15746	0.0256127
gene-SFRS18	1.44393	3.53571	7.81727	0.0137126
gene-USP16	1.45167	4.48304	5.52501	0.0330581
gene-GPCPD1	1.45537	5.89701	4.95767	0.0419543
gene-PHF10	1.45642	3.80735	5.59891	0.0320694
gene-AMD1	1.45801	4.68121	5.29437	0.0363799
gene-LOC112442051	1.4639	1.01334	4.70305	0.0468387
gene-EFR3A	1.46447	4.89188	5.54275	0.0328176
gene-CYSLTR1	1.46886	7.18483	7.04746	0.0181851
gene-LOC101904062	1.47412	2.09624	5.16364	0.0384351
gene-ZC3H14	1.47823	5.40431	5.69553	0.0308281
gene-LOC112447460	1.49672	1.84788	8.99936	0.009088
gene-LOC112441633	1.49758	1.97655	7.55413	0.0150812
gene-PSMD4	1.50161	3.29988	6.56225	0.0218684
gene-UFD1	1.50223	3.19079	5.02026	0.0408466
gene-PHOSPHO2	1.50915	1.85968	5.41272	0.0346292
gene-LOC100848208	1.5117	1.52427	6.54194	0.0220405
gene-ZDHHC20	1.51553	5.80672	4.6921	0.0470633
gene-LSM1	1.53102	3.31729	5.65434	0.0313503
gene-DPM1	1.54364	3.60893	7.81341	0.0137316
gene-AKR7A2	1.54565	2.19774	4.59272	0.04916
gene-LOC112442211	1.55759	4.11112	7.95811	0.0130391
gene-NDUFV2	1.56011	4.00302	4.64615	0.0480194
gene-LOC101905510	1.57403	2.76078	13.826	0.00210514
gene-KEH36_t16	1.57956	7.21099	4.87226	0.0435233
gene-ITGB1BP1	1.5801	3.93305	5.23176	0.0373478
gene-LOC112443133	1.58026	5.05509	4.57903	0.0494571
gene-SF3B1	1.58534	6.08984	4.80485	0.0448101
gene-AIMP1	1.58646	4.63763	4.72712	0.0463495
gene-BOLA-DOA	1.5998	3.71336	4.66824	0.0475568
gene-LOC112444161	1.61257	6.18543	4.53796	0.0503621
gene-NDUFB3	1.61925	2.89123	12.7455	0.00284681
gene-CCT5	1.62052	3.88309	4.75928	0.0457052
gene-PSMB1	1.63542	4.32492	4.72047	0.0464841
gene-LOC785712	1.63621	1.02255	4.89225	0.0431499
gene-LOC112446451	1.64431	1.22557	5.9341	0.0279948
gene-TOR1B	1.64507	3.64779	5.36278	0.0353557
gene-LOC112443621	1.64743	1.49681	5.66033	0.0312738
gene-POU2AF1	1.65024	4.55578	5.71689	0.0305613
gene-WC1	1.66332	3.87927	5.96587	0.0276407
gene-LOC101905357	1.66858	1.95377	5.76133	0.0300147
gene-LOC112441602	1.67197	1.88634	6.40774	0.0232175
gene-KEH36_t19	1.67289	6.53386	5.44988	0.0340999
gene-MCTS1	1.6839	2.88467	5.25019	0.0370598
gene-LOC104975257	1.69799	1.56105	8.09046	0.0124406
gene-HSPA13	1.69952	2.90213	10.3039	0.00593136
gene-CREBL2	1.70041	4.68745	12.3969	0.0031469
gene-PPP1R2	1.70374	3.92816	6.79559	0.0199991
gene-ATP5F1C	1.70423	4.43853	4.68736	0.0471608
gene-LOC101905990	1.70483	1.5082	8.661	0.0101975
gene-COX5A	1.71131	3.7804	4.81932	0.0445302
gene-NR4A3	1.72916	5.40537	6.77307	0.0201712
gene-ETF1	1.73003	5.0972	5.20544	0.0377636
gene-RNF135	1.73215	3.89804	6.97306	0.0187004
gene-DERL2	1.73373	2.74112	9.64467	0.00733421
gene-STRAP	1.73404	4.2654	5.82562	0.0292438
gene-KRTAP27-1	1.74816	1.19775	6.26269	0.0245723
gene-GTPBP4	1.74973	3.69009	4.54398	0.0502281
gene-PARK7	1.75823	4.19147	4.63614	0.0482306
gene-EIF2S2	1.75861	4.55925	5.01121	0.0410047
gene-HNRNPC	1.7614	5.73625	4.87151	0.0435373
gene-GIMAP7-4	1.7619	3.93569	4.9748	0.0416478
gene-LOC100336232	1.77766	5.92955	5.1449	0.0387407
gene-TRMT10B	1.78502	3.92318	4.8892	0.0432067
gene-CCDC59	1.80733	2.75271	4.6608	0.0477121
gene-LOC112442555	1.80959	1.60883	7.33796	0.0163241
gene-TMEM251	1.81286	2.28032	5.26056	0.036899
gene-PICALM	1.81827	6.89051	4.55442	0.049997
gene-PTBP1	1.82633	3.93029	4.7292	0.0463076
gene-BAG1	1.82772	3.8736	4.81685	0.0445777
gene-PHF5A	1.82853	3.29963	7.01309	0.0184211
gene-MRPS23	1.83024	2.14521	5.78297	0.0297527
gene-USP1	1.84794	3.74055	5.19233	0.0379727
gene-SNRPN	1.84985	5.01397	5.5458	0.0327764
gene-LOC112447116	1.8505	1.63318	5.88718	0.0285273
gene-SFPQ	1.85242	4.30998	5.23436	0.037307
gene-PPP1CB	1.85293	5.43297	5.84678	0.0289952
gene-TAF9B	1.85764	4.46107	8.41211	0.0111134
gene-LIN7C	1.87263	3.04327	7.65969	0.0145141
gene-HIF1A	1.87327	5.60224	6.00437	0.0272187
gene-C23H6orf62	1.87417	4.69403	5.09758	0.0395249
gene-CACYBP	1.90671	3.68933	5.74967	0.030157
gene-CREG1	1.91651	3.86191	5.53403	0.0329356
gene-BNIP3L	1.91666	5.34215	4.57806	0.0494785
gene-LOC112447404	1.91704	1.34734	7.38399	0.0160499
gene-RPP21	1.92518	1.56056	4.98996	0.0413785
gene-LOC100141266	1.92552	4.27917	4.70738	0.0467502
gene-TSR2	1.92597	2.43294	4.60696	0.0488529
gene-MGARP	1.93903	3.31514	5.11886	0.03917
gene-CCT3	1.94309	4.40143	4.90705	0.0428761
gene-SUB1	1.94537	5.23296	4.81589	0.0445963
gene-ICAM3	1.94618	2.84232	5.03289	0.0406272
gene-ZPR1	1.95716	3.58163	4.69723	0.0469579
gene-AK6	1.96713	3.72546	7.67481	0.0144349
gene-SNURF	1.96829	4.74082	6.21443	0.0250432
gene-NDUFAF7	1.97301	4.88905	5.28018	0.0365967
gene-HNRNPH2	1.97396	3.36323	5.02736	0.040723
gene-LOC506533	1.97563	0.774572	6.54136	0.0272076
gene-JCHAIN	1.97931	3.3996	5.18747	0.0380506
gene-SNRPE	1.98947	3.05969	4.90935	0.0428336
gene-LOC112444742	1.99767	1.53589	8.81354	0.00967912
gene-NDUFAF3	1.99909	1.70139	5.24034	0.0372134
gene-LOC786015	2.0102	1.69469	4.81622	0.04459
gene-TIMM8A	2.01686	1.49515	5.5441	0.0327994
gene-SLC38A2	2.02515	3.9102	5.56051	0.0325788
gene-TNFAIP3	2.03017	4.65059	4.5962	0.0490846
gene-PPP1R3B	2.03656	3.81024	4.84181	0.044099
gene-KIAA1551	2.0458	5.01128	5.26347	0.0368539
gene-WSB1	2.04778	4.71634	5.6624	0.0312473
gene-DDX17	2.0621	4.57414	6.52795	0.0221598
gene-LOC107132213	2.07077	2.38222	9.60182	0.00743782
gene-C17H4orf46	2.07897	1.98264	18.8007	0.000606083
gene-PTBP3	2.08378	6.54191	7.45621	0.0156302
gene-HNRNPL	2.09181	4.53988	6.06852	0.0265319
gene-MYCBP	2.09392	2.16635	9.66544	0.00728457
gene-APOL3	2.1019	4.09333	5.29047	0.0364394
gene-THTPA	2.10203	1.54222	7.76733	0.0139609
gene-GPR183	2.10488	4.20689	7.8105	0.0137459
gene-CCNL1	2.11053	4.92492	4.78317	0.0452332
gene-LOC112443205	2.12071	1.64671	6.98164	0.0186401
gene-KEH36_t04	2.14699	7.18577	5.85009	0.0289565
gene-PPP2CA	2.14755	5.11124	4.67414	0.0474342
gene-SRSF7	2.14783	3.82489	5.23709	0.0372642
gene-CREM	2.1491	6.5952	5.45102	0.0340838
gene-LOC107132537	2.17022	1.80446	4.60647	0.0488635
gene-LOC112444778	2.17633	2.383	5.10509	0.0393992
gene-NDUFB5	2.18216	4.00265	5.04548	0.0404099
gene-KEH36_t14	2.1838	7.09015	5.80299	0.0295125
gene-CD48	2.20053	5.94478	4.79477	0.0450062
gene-KEH36_t01	2.20111	6.58452	7.00769	0.0184585
gene-CAMK2N1	2.20544	2.65527	5.0672	0.0400382
gene-TAF1D	2.21175	2.53816	5.70892	0.0306604
gene-SRP9	2.22753	3.8486	7.35011	0.0162512
gene-C6H4orf3	2.23336	3.6157	5.63015	0.0316618
gene-TMEM183A	2.24628	4.12969	7.7813	0.0138909
gene-ATP5PF	2.24822	3.63621	5.22304	0.0374849
gene-LOC100847609	2.25242	1.89893	5.95571	0.0277534
gene-LOC112442202	2.27396	1.80621	10.727	0.00519336
gene-LOC112442954	2.27412	1.53632	7.15221	0.0174872
gene-HSPA9	2.27933	3.97121	6.64872	0.0211531
gene-CMC2	2.28188	4.17208	5.96782	0.0276192
gene-SMARCA5	2.28225	6.04619	6.57659	0.0217478
gene-BLOC1S1	2.28258	2.1481	6.10475	0.0261529
gene-E2F4	2.28697	2.22596	5.14854	0.0386811
gene-LOC787542	2.29263	1.66379	5.74294	0.0302394
gene-NOP58	2.31535	4.64976	7.18377	0.017283
gene-PSMA1	2.32131	3.91667	7.85343	0.0135359
gene-GDI2	2.32244	5.56414	4.98811	0.0414113
gene-ST13	2.32773	5.033	5.32689	0.0358888
gene-HINT1	2.33648	3.17647	5.99999	0.0272663
gene-KEH36_t20	2.34826	8.0948	6.98772	0.0185976
gene-SNU13	2.35255	3.49965	4.98904	0.0413949
gene-KEH36_t10	2.37514	7.17445	5.56136	0.0325675
gene-SPIB	2.3975	4.12683	5.39356	0.0349059
gene-HNRNPH3	2.40698	4.57685	6.19462	0.0252395
gene-MEPCE	2.41654	1.78521	7.74256	0.014086
gene-NPC2	2.42292	4.32569	4.55303	0.0500278
gene-CSDE1	2.43061	5.99157	5.05029	0.0403272
gene-LOC112442554	2.4313	2.51416	7.08978	0.0178994
gene-TCP1	2.45402	4.14325	6.48956	0.0224915
gene-VDAC2	2.46066	4.63674	7.21222	0.0171013
gene-ARRDC3	2.4616	4.83682	5.50547	0.0333254
gene-KEH36_t15	2.46708	8.33668	7.37113	0.016126
gene-BCL2A1	2.47195	4.41984	4.67868	0.0473402
gene-RBMX	2.4774	4.17947	4.8255	0.0444112
gene-PLIN2	2.47827	4.32093	4.65921	0.0477453
gene-SPCS3	2.48161	4.07176	7.78054	0.0138947
gene-CCT6A	2.48803	3.52946	5.68691	0.0309366
gene-LOC789748	2.49031	3.2331	4.69557	0.0469919
gene-VPS29	2.49644	3.90931	5.77885	0.0298022
gene-ZBTB32	2.50881	3.42573	5.16817	0.0383617
gene-KEH36_t11	2.50969	7.42122	6.04864	0.0267425
gene-SLC23A1	2.51562	4.81818	5.99875	0.0272798
gene-SUMO2	2.51974	4.04082	5.21755	0.0375716
gene-LOC101903219	2.52172	4.77531	5.95616	0.0277484
gene-LOC107132877	2.52597	5.20879	6.44593	0.0228753
gene-MOB1A	2.539	5.16112	5.29091	0.0364327
gene-ST6GALNAC2	2.54238	4.88316	4.90092	0.0429892
gene-NDUFB2	2.54618	2.26328	8.63125	0.0103023
gene-MATR3	2.55184	5.46022	5.17382	0.0382703
gene-KIAA0040	2.56388	6.08447	5.1741	0.0382658
gene-LOC101907132	2.58186	8.95468	6.36123	0.0236422
gene-KEH36_t21	2.58758	7.79378	7.67748	0.014421
gene-KEH36_t02	2.59336	6.89171	13.6454	0.00221207
gene-EIF3K	2.60561	4.16972	5.64376	0.031486
gene-KEH36_t03	2.60965	7.36725	9.35348	0.00807249
gene-DNAJA2	2.61021	4.06936	6.70288	0.0207188
gene-NFKBIE	2.61362	3.56995	5.61339	0.0318797
gene-NOP56	2.61604	2.85144	5.49643	0.03345
gene-LOC519132	2.61625	4.24811	4.73086	0.046274
gene-RETREG2	2.62522	2.8608	4.95518	0.0419991
gene-EIF3E	2.62876	6.01558	6.532	0.0221252
gene-NDUFB10	2.63775	2.37985	5.35919	0.0354087
gene-TMEM256	2.64076	2.4999	6.5192	0.022235
gene-LOC112443203	2.64373	1.85358	6.09211	0.0262844
gene-PIM1	2.68466	4.62299	5.23078	0.0373632
gene-ARF4	2.70221	5.28491	4.64154	0.0481164
gene-LOC112449578	2.70884	1.20326	14.2288	0.00188718
gene-RGS1	2.70974	2.09923	5.13874	0.0388417
gene-TRA2A	2.72549	5.10554	6.03492	0.0268891
gene-TMED9	2.72702	2.86534	4.58107	0.0494128
gene-ALYREF	2.75031	3.41157	7.22436	0.0170244
gene-KARS	2.76026	4.5331	7.21495	0.017084
gene-KEH36_p03	2.77267	11.4436	7.7213	0.0141944
gene-PCNA	2.79684	3.75791	5.40864	0.0346879
gene-NONO	2.81336	5.19555	5.37644	0.0351553
gene-ACOD1	2.81768	3.83959	4.97693	0.0416099
gene-NAPSA	2.82256	3.09165	4.77699	0.0453548
gene-LOC786348	2.83534	5.59895	6.34476	0.0237948
gene-ORMDL3	2.83633	3.7584	5.43423	0.0343216
gene-PCNP	2.85604	4.53512	4.69474	0.0470091
gene-C5H12orf57	2.86218	2.92086	4.72212	0.0464506
gene-ARL2BP	2.87318	2.72407	7.00036	0.0185094
gene-SLC2A3	2.90158	5.09655	4.92192	0.0426029
gene-CHKB	2.90579	2.04821	5.52294	0.0330863
gene-EIF5A	2.92247	4.57827	5.14619	0.0387194
gene-EIF4B	2.92303	6.00256	5.19276	0.0379659
gene-SRSF3	2.93476	4.95959	5.39065	0.0349482
gene-LOC100847947	2.97453	3.25315	6.62761	0.0213252
gene-RAN	2.9754	3.87681	4.72396	0.0464133
gene-KEH36_t13	3.00737	7.63951	9.66536	0.00728478
gene-LDHA	3.01773	4.92912	4.58042	0.0494269
gene-HNRNPH1	3.04606	4.58866	6.06964	0.0265201
gene-KEH36_p02	3.04839	10.0891	7.28843	0.0166253
gene-TGM3	3.06138	6.76748	4.78266	0.0452434
gene-LOC107131803	3.06575	4.78497	6.54525	0.0220123
gene-NSA2	3.0785	4.15073	5.53784	0.032884
gene-SERBP1	3.094	5.09553	6.01613	0.0270913
gene-NFIL3	3.10292	5.46659	5.15149	0.0386328
gene-LOC112443858	3.10738	3.24862	4.62293	0.0485113
gene-KEH36_t22	3.13732	8.27572	9.89054	0.00677067
gene-TMED2	3.15035	4.08871	5.11313	0.0392652
gene-CIRBP	3.1586	3.94012	5.07179	0.0399601
gene-TPM3	3.15988	6.93234	4.78309	0.0452349
gene-PSMB10	3.18339	3.85198	5.18202	0.0381382
gene-SSB	3.18774	4.11126	7.04462	0.0182045
gene-EIF2S3	3.20871	5.43127	5.46272	0.0339191
gene-SERPINB4	3.2192	4.19787	4.80934	0.0447229
gene-APEX1	3.22723	3.98301	4.71759	0.0465423
gene-TAF9	3.22809	2.61757	5.57664	0.0323637
gene-GNG10	3.23167	4.02584	4.57435	0.0495594
gene-HSD17B10	3.24288	2.6129	6.19784	0.0252075
gene-TNFRSF13C	3.25149	2.46084	4.76751	0.045542
gene-CDC42SE1	3.27496	4.50118	4.99389	0.0413091
gene-CCR1	3.28311	4.06335	5.31756	0.036029
gene-ATP5MPL	3.31233	3.47394	4.80496	0.0448078
gene-LOC104976804	3.32794	4.44252	4.64453	0.0480534
gene-EMP3	3.35084	3.92933	5.81871	0.0293256
gene-LOC101906281	3.38294	2.02699	5.82727	0.0292244
gene-HMGN1	3.39651	3.91657	6.27472	0.0244565
gene-ELOB	3.3982	3.32426	4.72034	0.0464868
gene-EIF3M	3.39858	4.54301	8.56633	0.0105353
gene-PRDX2	3.41229	3.04658	4.80692	0.0447699
gene-PIGC	3.42353	2.59149	5.05455	0.0402542
gene-EVI2A	3.42381	3.23063	5.33703	0.0357372
gene-ATP5PD	3.42926	3.55879	6.32234	0.0240043
gene-SNRNP25	3.44675	0.93174	6.19875	0.0251985
gene-LOC112442807	3.46397	1.74073	7.45732	0.0156238
gene-TAC3	3.47968	4.6432	4.5425	0.0502609
gene-LOC101908235	3.51048	6.02512	4.71896	0.0465147
gene-BOLA-DRB3	3.51441	5.0192	5.69791	0.0307983
gene-BIRC3	3.53238	5.95796	6.79437	0.0200083
gene-LOC618541	3.54739	4.05846	4.60932	0.0488021
gene-RPL6	3.56482	7.32955	5.42191	0.0344974
gene-UQCRB	3.60452	3.70678	5.70763	0.0306766
gene-ITM2C	3.60667	5.75344	4.98927	0.0413907
gene-GLUL	3.61062	4.93948	5.31318	0.036095
gene-RBM3	3.63769	4.06995	6.22165	0.0249721
gene-EIF5	3.66144	5.72995	4.99027	0.0413731
gene-CD79B	3.68782	3.40537	5.42506	0.0344524
gene-ODC1	3.68952	5.01987	4.58804	0.0492612
gene-COX7C	3.69057	3.55541	4.6304	0.0483523
gene-NPM1	3.70359	4.99037	8.32029	0.011475
gene-CD68	3.7282	3.35361	4.65355	0.0478638
gene-KEH36_p01	3.73117	11.456	8.09872	0.0124044
gene-SF3B5	3.73422	2.21925	5.94384	0.0278857
gene-CD164	3.74694	5.56744	4.95874	0.0419351
gene-HMGN2	3.76611	4.69828	5.036	0.0405734
gene-KEH36_p05	3.77159	9.38675	8.33414	0.0114196
gene-KEH36_t05	3.84824	8.28201	8.79487	0.00974095
gene-LOC504548	3.84926	3.17957	5.0275	0.0407207
gene-HNRNPA3	3.87833	4.85016	6.28857	0.024324
gene-LOC112442215	3.90158	3.51801	7.3524	0.0162375
gene-ATP5F1A	3.92166	5.13376	6.33533	0.0238827
gene-HNRNPDL	3.92227	5.33838	6.41017	0.0231955
gene-LOC112445470	3.98382	2.42494	5.86554	0.0287769
gene-HNRNPA2B1	3.98464	6.13727	5.84131	0.0290592
gene-SERP1	3.99459	3.69	5.02578	0.0407505
gene-DDX3X	4.10769	6.03258	5.12709	0.0390337
gene-RPL22	4.21105	6.07973	5.15166	0.0386301
gene-LOC112444152	4.23946	3.913	5.33592	0.0357538
gene-IGHM	4.24544	5.90533	4.75191	0.0458519
gene-KEH36_p04	4.25417	12.0396	7.32285	0.0164153
gene-KEH36_t06	4.3045	8.69306	9.0051	0.00907043
gene-KEH36_p10	4.32276	10.7476	7.56145	0.015041
gene-KEH36_p06	4.35069	10.9697	5.53639	0.0329036
gene-LOC112447302	4.37147	2.48528	5.96885	0.0276078
gene-KEH36_p13	4.37567	11.455	6.82598	0.0197695
gene-CNBP	4.39669	6.2776	4.79593	0.0449836
gene-LOC107131323	4.40157	5.741	5.91642	0.0281941
gene-SRSF5	4.44618	5.17648	5.75043	0.0301477
gene-BLA-DQB	4.47847	3.92355	8.1454	0.0122016
gene-EEF1G	4.51283	6.21769	4.8636	0.0436862
gene-LOC101902461	4.56297	6.89289	4.63452	0.048265
gene-EIF4A2	4.61353	5.47893	4.52077	0.0507465
gene-LOC100139916	4.61846	3.74889	5.14616	0.0387201
gene-KEH36_p12	4.64293	11.6736	7.82281	0.0136853
gene-EIF4G2	4.73429	6.02665	5.04106	0.040486
gene-PNP	4.74249	6.42644	6.1038	0.0261628
gene-BTF3	4.81416	5.93404	4.94754	0.0421369
gene-RPL36AL	4.81701	4.23852	4.85574	0.0438345
gene-LTB	4.81766	4.14065	5.18456	0.0380973
gene-KEH36_p07	4.82836	12.8113	5.49407	0.0334826
gene-RPL22L1	4.84141	4.80359	5.76083	0.0300207
gene-TUBA1B	4.94461	5.7248	4.58769	0.049269
gene-ADAT1	4.95746	8.98764	5.32485	0.0359194
gene-RPS9	4.96463	6.06929	4.96154	0.0418849
gene-DUSP6	4.97756	5.56545	6.17635	0.0254222
gene-RPL23A	5.03239	5.29696	5.07445	0.039915
gene-PLAU	5.0894	6.13886	6.5722	0.0217847
gene-HSPA8	5.10833	6.11884	4.72543	0.0463837
gene-KEH36_p11	5.13462	13.4557	6.98162	0.0186403
gene-EEF1B2	5.14364	5.32962	5.42026	0.034521
gene-EEF2	5.16046	5.80331	5.56104	0.0325717
gene-PMAIP1	5.16643	4.18965	7.3885	0.0160233
gene-RPSA	5.17991	7.16774	5.12495	0.0390691
gene-CCNG1	5.18122	5.669	6.78133	0.0201079
gene-DDX5	5.27806	6.46131	5.06463	0.040082
gene-RPS19	5.34309	6.46122	4.54959	0.0501038
gene-HNRNPA1	5.35531	7.00307	4.90726	0.0428721
gene-LOC782101	5.38978	1.71568	6.63988	0.0212249
gene-RPS13	5.42061	5.77285	5.01464	0.0409447
gene-SLC25A6	5.48318	5.23498	4.59676	0.0490725
gene-CXCR2	5.5306	7.01814	5.61345	0.031879
gene-KEH36_p08	5.58993	12.2638	6.20084	0.0251777
gene-KEH36_p09	5.59207	10.6671	7.35065	0.016248
gene-MARCKSL1	5.6181	6.0224	5.59336	0.0321424
gene-BTG2	5.62203	6.2105	4.56105	0.049851
gene-H3F3A	5.63541	8.15779	4.93286	0.0424032
gene-RPL34	5.79143	6.37523	4.51989	0.0507662
gene-CXCL2	5.80759	4.8702	6.02882	0.0269545
gene-LOC112441982	5.81882	5.42124	4.78801	0.0451384
gene-RPL9	5.98648	6.56132	5.24387	0.0371582
gene-CD74	5.99281	7.04239	5.9468	0.0278526
gene-RPS5	6.01362	6.6945	5.39773	0.0348454
gene-CD69	6.05559	5.95448	8.03976	0.0126661
gene-RPL30	6.1734	6.12861	4.88848	0.0432201
gene-RPL7	6.18245	6.98315	4.53157	0.0505045
gene-PEBP1	6.24288	5.52414	6.08141	0.0263963
gene-RPL12	6.45361	6.63566	5.19821	0.0378787
gene-RPS15A	6.49129	7.22758	5.02138	0.0408271
gene-SKP1	6.50267	8.07375	4.84552	0.0440285
gene-RPS4X	6.53375	7.13973	5.06292	0.0401112
gene-RPL21	6.56157	8.20893	4.8614	0.0437277
gene-RPL36A-2	6.57734	4.50276	6.28901	0.0243198
gene-RPL3	6.5901	6.74783	5.34768	0.035579
gene-RPS25	6.67311	7.05683	5.22633	0.0374332
gene-RPL8	6.71518	6.35067	5.14363	0.0387614
gene-RPS7	6.79432	7.26659	4.77071	0.0454787
gene-RPS24	6.82425	7.68338	5.25394	0.0370016
gene-RPS21	6.89734	5.85847	4.5338	0.0504546
gene-RPS6	7.05557	7.43682	5.03094	0.0406611
gene-RPL4	7.07201	7.89719	4.96371	0.041846
gene-RPS12	7.09546	7.31154	4.93948	0.0422829
gene-NFKBIA	7.12904	8.29199	5.66589	0.0312028
gene-RPL5	7.1432	7.67335	5.95859	0.0277214
gene-RPLP0	7.18554	7.55438	4.67552	0.0474057
gene-SRGN	7.25335	9.73469	5.13976	0.0388249
gene-RACK1	7.27813	7.46683	4.86361	0.0436859
gene-RPL19	7.28081	6.78418	4.83446	0.0442393
gene-RPL13A	7.28889	7.76989	4.59596	0.0490898
gene-RPL23	7.38495	7.65473	4.58372	0.0493552
gene-RPS3A	7.58383	8.29899	4.61083	0.0487699
gene-RPL37	7.95986	7.88689	4.85219	0.0439018
gene-RPS11	8.255	8.25868	4.9307	0.0424425
gene-H3F3B	8.27723	7.99443	4.81212	0.0446691
gene-RPS2	8.29936	7.72749	4.62047	0.0485637
gene-EEF1A1	8.46602	9.68548	5.81662	0.0293504
gene-TPT1	8.73596	9.8242	4.71383	0.0466188

## Sheet: Table
Gene Symbole	logFC	logCPM	F	PValue
gene-LOC112445770	-3.00364	1.13893	21.1195	0.000362471
gene-SLC25A47	-2.52527	1.03977	11.6032	0.003975
gene-LOC104975771	-2.28351	1.30446	5.29164	0.0364216
gene-ENTPD8	-2.23819	0.919889	7.67868	0.0144147
gene-RHBDL1	-2.22599	0.773266	6.27738	0.024431
gene-LOC112445945	-2.17908	3.34095	6.50567	0.0223516
gene-LOC101902174	-2.14683	0.856948	8.29321	0.0115841
gene-LOC100848307	-2.13587	1.76307	7.40731	0.0159129
gene-LOC101909375	-2.10711	1.14964	8.32279	0.0114649
gene-SRMS	-2.09683	1.12628	3.47186	0.0823984
gene-TPT1	8.73596	9.8242	4.71383	0.0466188
gene-EEF1A1	8.46602	9.68548	5.81662	0.0293504
gene-RPS2	8.29936	7.72749	4.62047	0.0485637
gene-H3F3B	8.27723	7.99443	4.81212	0.0446691
gene-RPS11	8.255	8.25868	4.9307	0.0424425
gene-RPLP1	8.16104	7.50612	4.40691	0.0533815
gene-RPL37	7.95986	7.88689	4.85219	0.0439018
gene-RPL10	7.91254	7.42317	4.20656	0.0584194
gene-CXCL8	7.79164	7.98151	4.02601	0.0634452
gene-RPS3A	7.58383	8.29899	4.61083	0.0487699

## Sheet: Top250
Gene Symbole	logFC	PValue
LOC112445770	-3.00364	0.000362471
SLC25A47	-2.52527	0.003975
ENTPD8	-2.23819	0.0144147
LOC101902174	-2.14683	0.0115841
LOC100848307	-2.13587	0.0159129
LOC101909375	-2.10711	0.0114649
TEPP	-2.06607	0.00990903
LOC104970340	-2.00956	0.0144152
P3H4	-1.98714	0.00750594
LOC104974899	-1.98312	0.0159624
LOC112442651	-1.90739	0.0144316
GNGT2	-1.89591	0.00737018
ETV3L	-1.89404	0.0143101
LOC107133045	-1.80947	0.00933804
LOC112445611	-1.77251	0.0140445
LOC107131589	-1.72387	0.00406866
LOC112447841	-1.71234	0.0142639
LOC104973899	-1.70396	0.00887814
CPLANE2	-1.70088	0.00385648
SFTPC	-1.68221	0.0106887
DKKL1	-1.63073	0.000936856
LOC104976304	-1.62526	0.0126508
ZNF865	-1.58051	0.00444729
LOC112442001	-1.55018	0.0127141
NR2F6	-1.48627	0.0174454
TRIM46	-1.48346	0.0149301
LOC112445426	-1.45786	0.0155101
LOC508879	-1.42132	0.0156213
DMBT1	-1.41811	0.000871748
LOC112446788	-1.41268	0.0145223
HOMER3	-1.40802	0.0167803
LOC101905351	-1.40285	0.00476532
ABCC10	-1.3655	0.00731399
LOC112442226	-1.35339	0.006392
KLK6	-1.35214	0.00702983
LOC112441811	-1.34675	0.0162492
PTCH2	-1.33565	0.0159372
LOC101906488	-1.32707	0.00159849
ASB6	-1.32592	0.0116119
IL19	-1.32471	0.0139638
LOC112445533	-1.30194	0.00892097
LOC112444917	-1.2872	0.00909721
SLC5A5	-1.27734	0.00971294
RBP3	-1.27342	0.00667844
NOM1	-1.26374	0.00670018
EFEMP2	-1.25245	0.00653824
CYP27B1	-1.2499	0.0132584
LOC112444326	-1.22265	0.015314
SERPINA12	-1.21947	0.0167613
STKLD1	-1.21852	0.0123488
LOC101906222	-1.20601	0.00779048
LOC112448119	-1.19207	0.00864793
KHK	-1.17567	0.0054386
LOC104975431	-1.14711	0.0111489
KCNA7	-1.11622	0.0121297
KRT71	-1.11517	0.0139784
JAM3	-1.10647	0.0104592
MZF1	-1.10162	0.0146372
EPHB4	-1.10155	0.0144335
TTF1	-1.09921	0.00769946
LOC107131639	-1.07926	0.00667321
LOC112446350	-1.06237	0.0156364
SULT1C4-2	-1.04375	0.00638357
CHERP	-1.04335	0.00980791
CDH15	-1.04304	0.00638659
CCDC155	-1.03414	0.010393
SPIRE2	-1.02267	0.0141291
ACOT11	-1.00781	0.00247211
AKAP1	-1.00423	0.00640673
KLRG2	-0.998595	0.0151129
LOC107132998	-0.952605	0.0154933
LOC112442556	-0.927065	0.0135328
RETSAT	-0.920174	0.0160696
PKMYT1	-0.88037	0.0139848
LOC781261	-0.874154	0.0116483
CHAF1A	-0.835034	0.0156215
SCNN1A	-0.755062	0.017481
HMGXB4	-0.74169	0.0154028
LOC540014	-0.737273	0.0139058
CYP46A1	-0.736732	0.00982626
LOC112443749	-0.722277	0.00648844
PAK4	-0.712188	0.0170534
CMBL	-0.699995	0.0138596
SCARA3	-0.686986	0.0139803
VSTM4	-0.683339	0.0117198
LOC101906077	-0.677436	0.00885298
SLC29A3	-0.67469	0.00321208
RNFT2	-0.628553	0.0111085
LOC404051	-0.621435	0.00908904
PPARA	-0.597542	0.00486411
NCMAP	-0.575099	0.0127247
PTK2B	-0.512338	0.00708929
ZFP64	-0.499889	0.0176076
PPP2R5E	0.429484	0.016158
TRPC4AP	0.494812	0.0169276
L3MBTL3	0.496545	0.015932
YEATS2	0.522483	0.0154533
ALDH1A2	0.528843	0.0130402
KLHL4	0.546721	0.015444
VAMP7-2	0.552057	0.0166774
ATAD2B	0.561262	0.0149013
APOO	0.568743	0.0176417
NUP153	0.575207	0.0122882
ATP2A2	0.577367	0.00833287
INO80	0.580674	0.00908785
LOC101905490	0.588838	0.0162537
SLC30A5	0.595226	0.0110851
ECPAS	0.611123	0.00390089
GDPD4	0.612667	0.00998947
CP	0.614247	0.0160245
LOC101903170	0.628238	0.017358
RNF13	0.637568	0.00535281
ZDHHC15	0.649304	0.00865735
REST	0.650578	0.0138214
DPY19L1	0.66099	0.0110644
LOC101908075	0.676672	0.0153058
RPF2	0.677616	0.00882272
INO80D	0.683011	0.00283579
INTS6	0.708945	0.004355
ERGIC2	0.71087	0.0151192
ADAD1	0.711211	0.0112528
PCCB	0.713807	0.01416
DSEL	0.719	0.0112239
DCAF1	0.720673	0.0168876
FAM91A1	0.721145	0.0138223
ARHGAP29	0.72198	0.0138016
LOC112445990	0.730474	0.0141369
SASS6	0.742144	0.0154575
CEP120	0.744335	0.00985818
TRIM77	0.757438	0.00574762
LMLN	0.759539	0.00630015
RAB10	0.763371	0.00667284
IL18	0.771137	0.0154429
RYBP	0.771688	0.0106754
LOC112446730	0.78279	0.0174634
LSG1	0.795108	0.00635545
LOC107132190	0.798282	0.0132032
LRPPRC	0.815376	0.00395272
CDK13	0.82205	0.015373
LOC112445164	0.833436	0.00848359
USP34	0.835524	0.0150267
AASDH	0.839715	0.0118228
LOC112442559	0.848215	0.0140678
PPM1G	0.850616	0.00918004
TCP11L2	0.853373	0.017526
C3H1orf185	0.863149	0.0170762
PUS7L	0.887518	0.00924855
ATG3	0.895198	0.0138449
LYPLAL1	0.900228	0.0151922
CUL3	0.936819	0.0158874
KLHL24	0.952396	0.0135549
HBS1L	0.95412	0.00849954
ISOC1	0.966583	0.00613418
PLK4	0.969081	0.00552603
TBC1D25	0.973916	0.00582708
KLRK1	0.975504	0.00910153
ZMYM5	0.982712	0.0114978
LOC107133102	0.998499	0.00758571
LOC104969378	1.00714	0.0114752
ZNF527	1.01051	0.0108814
MOB4	1.03477	0.0151609
CLINT1	1.04647	0.0153716
DHRS7	1.04903	0.0159039
TCERG1	1.04989	0.00816604
LOC112445777	1.07645	0.00962511
EIF2AK2	1.09504	0.0110397
SLC35A5	1.10042	0.0139408
KIF5B	1.10304	0.012081
MRPS31	1.12133	0.00627237
ASB14	1.12772	0.0131542
UTS2B	1.14255	0.00374124
RERGL	1.15219	0.00787859
TMEM106B	1.15258	0.00334312
C26H6orf52	1.15538	0.00353564
PRPF39	1.15906	0.0175671
CT83	1.17904	0.00388368
TRAPPC13	1.21424	0.0158479
SKA3	1.22963	0.00488693
C17H4orf33	1.22998	0.00383067
LOC112446704	1.24185	0.0126655
RDH11	1.27047	0.0175553
PRPF40A	1.27409	0.0123025
CCDC115	1.29872	0.0127172
CPSF6	1.31333	0.0170576
LOC100336984	1.34376	0.0104084
SMPDL3A	1.35861	0.000285788
SYNCRIP	1.36435	0.017438
LOC107132773	1.40368	0.012192
LOC112442406	1.42586	0.00873909
PDCD4	1.42718	0.0175419
SFRS18	1.44393	0.0137126
LOC112447460	1.49672	0.009088
LOC112441633	1.49758	0.0150812
DPM1	1.54364	0.0137316
LOC112442211	1.55759	0.0130391
LOC101905510	1.57403	0.00210514
NDUFB3	1.61925	0.00284681
LOC104975257	1.69799	0.0124406
HSPA13	1.69952	0.00593136
CREBL2	1.70041	0.0031469
LOC101905990	1.70483	0.0101975
DERL2	1.73373	0.00733421
LOC112442555	1.80959	0.0163241
TAF9B	1.85764	0.0111134
LIN7C	1.87263	0.0145141
LOC112447404	1.91704	0.0160499
AK6	1.96713	0.0144349
LOC112444742	1.99767	0.00967912
LOC107132213	2.07077	0.00743782
C17H4orf46	2.07897	0.000606083
PTBP3	2.08378	0.0156302
MYCBP	2.09392	0.00728457
THTPA	2.10203	0.0139609
GPR183	2.10488	0.0137459
SRP9	2.22753	0.0162512
TMEM183A	2.24628	0.0138909
LOC112442202	2.27396	0.00519336
LOC112442954	2.27412	0.0174872
NOP58	2.31535	0.017283
PSMA1	2.32131	0.0135359
MEPCE	2.41654	0.014086
VDAC2	2.46066	0.0171013
KEH36_t15	2.46708	0.016126
SPCS3	2.48161	0.0138947
NDUFB2	2.54618	0.0103023
KEH36_t21	2.58758	0.014421
KEH36_t02	2.59336	0.00221207
KEH36_t03	2.60965	0.00807249
LOC112449578	2.70884	0.00188718
ALYREF	2.75031	0.0170244
KARS	2.76026	0.017084
KEH36_p03	2.77267	0.0141944
KEH36_t13	3.00737	0.00728478
KEH36_p02	3.04839	0.0166253
KEH36_t22	3.13732	0.00677067
EIF3M	3.39858	0.0105353
LOC112442807	3.46397	0.0156238
NPM1	3.70359	0.011475
KEH36_p01	3.73117	0.0124044
KEH36_p05	3.77159	0.0114196
KEH36_t05	3.84824	0.00974095
LOC112442215	3.90158	0.0162375
KEH36_p04	4.25417	0.0164153
KEH36_t06	4.3045	0.00907043
KEH36_p10	4.32276	0.015041
BLA-DQB	4.47847	0.0122016
KEH36_p12	4.64293	0.0136853
PMAIP1	5.16643	0.0160233
KEH36_p09	5.59207	0.016248
CD69	6.05559	0.0126661
