# Supplementary material for: Differential Gene Expression and Protein–Protein Interaction Networks in Bovine Leukemia Virus Infected Cattle: An RNA-Seq Study
Source: Pathogens. 2025 Sep 4;14(9):887. doi: 10.3390/pathogens14090887 (PMC12472682; doi:10.3390/pathogens14090887)
Supplement: Supplementary file 1 [file pathogens-14-00887-s001.zip › Suplementory File S1/CT vs PL with graph.xlsx]

## Sheet: ControlvsCondition1
Gene Symbole	logFC	logCPM	F	PValue
gene-S100A12	7.85823	8.32064	3.82234	0.0697404
gene-TPT1	7.48343	9.8242	3.83888	0.0692023
gene-PF4	7.03427	7.47424	3.52675	0.0802461
gene-LOC508666	6.98555	8.91995	3.74315	0.072386
gene-TMSB4X	6.76571	7.85467	3.63316	0.0762606
gene-GNG11	6.55372	8.32915	4.0353	0.0631745
gene-S100A9	6.28533	7.09638	3.22539	0.0929561
gene-RGS2	6.24322	6.74889	3.42602	0.0842489
gene-RPL10	6.2106	7.42317	2.83777	0.113049
gene-RPLP1	6.17817	7.50612	2.8515	0.112253
gene-RPS27A	6.17465	7.39656	3.17055	0.0955209
gene-RPL37	6.04404	7.88689	3.17936	0.0951034
gene-RPL23	5.96943	7.65473	3.32969	0.088302
gene-TMSB10	5.82177	8.41838	2.94843	0.10682
gene-RPS2	5.76586	7.72749	2.58542	0.128984
gene-H3F3B	5.75683	7.99443	2.76248	0.117539
gene-SKP1	5.72954	8.07375	4.05427	0.0626259
gene-SDS	5.67508	9.14452	3.09292	0.0992988
gene-FTH1	5.66954	7.89347	3.02537	0.102733
gene-RPS29	5.54975	6.11957	3.06258	0.100824
gene-LOC783680	5.54466	9.53946	3.52642	0.0802588
gene-ACTG1	5.49618	8.08018	2.84486	0.112637
gene-CXCL8	5.46187	7.98151	2.33206	0.147833
gene-SRGN	5.41107	9.73469	3.42144	0.0844367
gene-ACTB	5.40363	9.04908	3.04223	0.101863
gene-RPS8	5.33026	7.6367	2.55847	0.130843
gene-TUBA4A	5.26594	6.11514	3.03684	0.10214
gene-RPS11	5.24173	8.25868	2.43567	0.139741
gene-RPL39	5.05474	7.14265	2.62885	0.126056
gene-EEF1A1	5.01911	9.68548	2.74005	0.118919
gene-RPS12	4.99433	7.31154	2.85129	0.112265
gene-B2M	4.97403	9.44936	3.46711	0.082588
gene-RPS20	4.95715	6.76362	2.22406	0.156893
gene-UBB	4.94851	8.38989	2.24026	0.155491
gene-LOC104974750	4.94756	5.99647	3.38189	0.0860774
gene-EIF1B	4.92752	6.64927	3.4978	0.0813727
gene-RPS3A	4.91615	8.29899	2.36318	0.145343
gene-LOC112444473	4.88996	6.49763	2.05332	0.172672
gene-LOC112444847	4.86653	7.21709	2.26183	0.153648
gene-LOC112441484	4.86018	5.19253	2.91044	0.108911
gene-RPL27A	4.80489	6.59489	2.32702	0.148241
gene-RPS7	4.79068	7.26659	2.75668	0.117894
gene-BTG1	4.78782	7.84307	2.51056	0.134229
gene-PTI	4.77904	6.85115	3.04426	0.101758
gene-RPL19	4.76655	6.78418	2.401	0.142387
gene-DUSP2	4.74546	6.40129	2.0499	0.173009
gene-GABARAP	4.74285	6.35591	2.34555	0.146747
gene-RPL37A	4.71941	6.30986	2.62747	0.126147
gene-RPL27	4.66951	5.12779	2.40633	0.141976
gene-RPL35A	4.63309	6.08456	2.35719	0.145818
gene-IFITM3-2	4.62286	6.39971	2.43349	0.139905
gene-FAU	4.5723	6.9883	1.89767	0.188827
gene-TUBB1	4.56741	6.95639	3.26679	0.0910746
gene-LOC101902407	4.51099	6.70305	1.97936	0.180122
gene-UBA52	4.50633	6.86171	1.8824	0.190513
gene-LOC404103	4.43544	8.42869	3.63758	0.0761001
gene-RACK1	4.41444	7.46683	2.16963	0.16172
gene-OAZ1	4.4	6.24349	2.57704	0.129558
gene-RPS24	4.37397	7.68338	2.58865	0.128763
gene-RN7SL1	4.33569	7.12074	1.90928	0.187558
gene-DYNLT1	4.32554	6.45547	3.03931	0.102012
gene-MPIG6B	4.3176	7.04962	3.106	0.0986498
gene-TXNIP	4.31676	6.60824	2.99364	0.104396
gene-RPL13A	4.31158	7.76989	1.9904	0.178985
gene-ZC3H10	4.30215	7.10337	2.85856	0.111846
gene-MYL6	4.29901	6.26698	2.54098	0.132067
gene-RPLP0	4.29045	7.55438	2.06337	0.17169
gene-FTL	4.27263	5.94143	2.34527	0.146769
gene-RPL31	4.26298	6.56836	2.89667	0.109681
gene-RPS6	4.25723	7.43682	2.19936	0.159061
gene-RPL18	4.24457	6.6827	2.03268	0.174711
gene-RPS25	4.24395	7.05683	2.52115	0.133472
gene-DAZAP2	4.24159	6.19701	2.4441	0.139107
gene-EIF1	4.18354	6.95382	2.06922	0.171122
gene-PPDPF	4.16914	3.75261	2.49124	0.135625
gene-RPL21	4.16771	8.20893	2.42419	0.14061
gene-FXYD4	4.11282	7.05822	3.03886	0.102036
gene-RPS21	4.10508	5.85847	1.69967	0.212259
gene-RPS18	4.06725	6.75293	2.08757	0.169354
gene-LYZ	4.05573	6.35657	3.08285	0.0998019
gene-RPL36A-2	4.03233	4.50276	2.33794	0.147359
gene-RPL11	4.02089	6.37018	2.26902	0.15304
gene-RPL5	4.01757	7.67335	2.39878	0.142558
gene-DEFB10	4.01327	3.10578	3.21036	0.093651
gene-CD24	4.00287	6.95363	2.19746	0.15923
gene-RPS17	3.9968	6.19837	2.43789	0.139574
gene-RGS2-2	3.99674	6.60417	2.01348	0.176636
gene-GAPDH	3.98585	6.37897	2.24344	0.155217
gene-SAT1	3.97368	6.47604	2.20281	0.158756
gene-FCER1G	3.97225	5.36693	1.97399	0.180678
gene-RPS3	3.96597	7.10585	1.83138	0.196287
gene-RPL30	3.96091	6.12861	2.25202	0.154483
gene-RPS27	3.94819	6.75828	2.08842	0.169272
gene-RPL32	3.94041	6.61663	2.19054	0.159844
gene-RPL35	3.92538	7.1792	2.03782	0.174201
gene-ANXA1	3.88367	6.46362	3.66039	0.0752787
gene-RPS26	3.87996	7.25531	2.01296	0.176689
gene-ATP5IF1	3.87308	4.8758	2.29461	0.150899
gene-LOC782101	3.83572	1.71568	3.01209	0.103425
gene-RNASE6	3.83494	4.52131	2.3358	0.147531
gene-RPS15A	3.82072	7.22758	2.09417	0.168723
gene-RPS4X	3.79905	7.13973	2.07549	0.170515
gene-H3F3A	3.7811	8.15779	2.64425	0.125036
gene-RPS23	3.69748	5.74481	1.75012	0.205951
gene-IFITM3	3.65871	5.84526	1.70314	0.211817
gene-VIM	3.62773	6.37196	2.37776	0.144194
gene-RPL7	3.6175	6.98315	1.88763	0.189934
gene-RPL13	3.50174	6.44903	1.63246	0.221053
gene-KEH36_r01	3.49686	15.6585	1.86103	0.192905
gene-RPL18A	3.48221	6.26114	1.66471	0.216776
gene-MYL9	3.47356	5.14135	2.34639	0.14668
gene-RPL34	3.46403	6.37523	1.8935	0.189286
gene-DUSP1	3.45909	7.22928	1.5264	0.235918
gene-LOC112443009	3.45484	3.30027	3.039	0.102029
gene-COTL1	3.43452	8.78415	2.97845	0.105203
gene-RPS15	3.41329	6.4525	1.36748	0.260745
gene-LOC112444864	3.39148	4.6623	2.31345	0.149347
gene-CNN2	3.372	6.01709	2.25128	0.154547
gene-SMIM10L1	3.33926	4.45211	1.96615	0.181495
gene-RPL26	3.32461	6.26342	1.86047	0.192968
gene-SERF2	3.3161	4.66681	2.2477	0.154853
gene-RPL17	3.30111	7.44545	1.58541	0.227492
gene-LOC112449109	3.29212	3.49252	3.09322	0.099284
gene-MIR2887-1	3.28284	10.3975	2.15979	0.162613
gene-C3H1orf162	3.24352	5.02842	2.04675	0.173318
gene-IFIT3	3.23612	5.2645	2.64004	0.125314
gene-C10H15orf48	3.18641	3.81176	2.52217	0.133399
gene-LOC112443481	3.17798	3.45993	2.58403	0.129079
gene-RFLNB	3.15799	5.46099	2.41942	0.140973
gene-CATHL4	3.15288	3.31363	2.52538	0.13317
gene-RPL8	3.14204	6.35067	1.34292	0.264887
gene-RPL14	3.13478	6.83815	1.37883	0.25886
gene-IL1B	3.12448	6.95083	1.75551	0.205291
gene-LOC100139670	3.12377	6.92441	3.15749	0.0961446
gene-LOC407171	3.10287	3.97304	1.62326	0.222293
gene-SLC25A6	3.08057	5.23498	1.58269	0.227873
gene-RPS16	3.06498	6.04956	1.24083	0.283085
gene-CXCR2	3.04251	7.01814	2.11153	0.167079
gene-LGALSL	3.01898	5.32031	2.36117	0.145503
gene-MIR2887-2	3.01482	9.68777	1.98994	0.179032
gene-CORO1A	3.01288	5.08604	1.70478	0.211608
gene-SELL	3.00801	7.43712	2.59767	0.128149
gene-MYL12A	3.00383	6.31369	2.65925	0.124054
gene-TUBA1B	2.99811	5.7248	1.90642	0.18787
gene-GMFG	2.99529	5.1763	2.05537	0.172472
gene-RPL12	2.98018	6.63566	1.34558	0.264435
gene-RIDA	2.95204	4.61314	2.62684	0.126189
gene-RPL4	2.94315	7.89719	1.1439	0.301973
gene-RPL3	2.93445	6.74783	1.32457	0.26804
gene-GABARAPL2	2.9071	5.78593	2.80475	0.114993
gene-YPEL3	2.90507	4.1037	1.57953	0.228315
gene-KCTD12	2.89619	4.29511	2.10598	0.167602
gene-G0S2	2.89156	6.53992	0.824986	0.378288
gene-PFN1	2.88193	5.72616	1.55365	0.231977
gene-RPS19	2.86168	6.46122	1.54744	0.232867
gene-RPS5	2.8498	6.6945	1.51614	0.237424
gene-RPS13	2.84802	5.77285	1.59945	0.225546
gene-BTG2	2.84355	6.2105	1.37832	0.258945
gene-FGL2	2.83809	4.06623	1.83125	0.196302
gene-DDX5	2.83695	6.46131	1.71463	0.210363
gene-ATP6V0C	2.78762	4.625	1.80338	0.19955
gene-FOS	2.7727	6.21472	1.36594	0.261002
gene-RPL9	2.77077	6.56132	1.35131	0.263463
gene-HIST2H2BE	2.769	4.77193	1.47046	0.244286
gene-RPL38	2.73869	5.09981	1.60075	0.225367
gene-RPL24	2.69465	5.77404	1.40882	0.253966
gene-TMBIM6	2.67801	6.17603	2.4	0.142464
gene-WDR38	2.67462	5.65763	1.6653	0.216698
gene-LOC101904517	2.66318	4.11529	5.5563	0.0326352
gene-LOC112441545	2.65369	3.89561	1.46158	0.24565
gene-RPL15	2.638	6.69075	1.05032	0.321903
gene-CLEC12A	2.61544	5.30894	2.70319	0.121229
gene-TAGLN2	2.60958	5.19786	1.82175	0.197401
gene-ZYX	2.59859	5.74206	2.41585	0.141246
gene-RPSA	2.59394	7.16774	1.61211	0.223809
gene-MCL1	2.5867	5.90303	1.5309	0.235261
gene-ALDOA	2.58632	5.49101	1.97745	0.18032
gene-MYD88	2.56295	4.56363	1.34904	0.263847
gene-ADAT1	2.54817	8.98764	1.84199	0.195068
gene-EVI2B	2.5246	5.57399	1.61845	0.222946
gene-RPL7A	2.51755	6.23729	0.965043	0.341716
gene-LY6G6C	2.50999	3.29112	1.44561	0.248129
gene-NFKBIA	2.48384	8.29199	0.973212	0.339744
gene-RPS10	2.45329	6.11729	1.67692	0.215184
gene-KEH36_t12	2.4431	9.38137	1.87942	0.190845
gene-GAPT	2.43912	4.76585	1.29857	0.272594
gene-LOC112441458	2.42835	2.68218	1.5594	0.231157
gene-CXCR1	2.41435	5.50604	0.959756	0.343002
gene-KEH36_p07	2.4113	12.8113	1.84741	0.19445
gene-NAP1L1	2.40918	7.49812	2.10876	0.167341
gene-KEH36_p08	2.39934	12.2638	1.66702	0.216473
gene-HNRNPA1	2.39732	7.00307	1.21893	0.287208
gene-RPL28	2.39417	5.07498	1.00077	0.33321
gene-PNRC1	2.38238	5.42824	1.1683	0.297061
gene-S100A11	2.38107	4.30252	1.7249	0.209073
gene-HMGB2	2.35629	4.77876	1.32113	0.268637
gene-TALDO1	2.34357	4.67856	1.31376	0.26992
gene-DEFB7	2.3394	3.38451	2.12697	0.165634
gene-LOC101903219	2.33821	4.77531	5.35232	0.0355102
gene-LOC112442807	2.33151	1.74073	3.41026	0.0848965
gene-LOC100297676	2.33033	5.75847	1.62384	0.222215
gene-PABPC1	2.32066	7.59724	1.54922	0.232613
gene-PTMS	2.304	6.55444	1.21134	0.288656
gene-SRXN1	2.30246	4.90086	1.53156	0.235166
gene-LOC100848815	2.29994	2.05236	1.74351	0.206763
gene-PTMA-2	2.29389	6.69592	1.34653	0.264274
gene-CATHL1	2.28136	2.5608	1.66956	0.216141
gene-LOC112446750	2.27882	0.851832	3.31056	0.0891343
gene-ITGB3	2.27083	7.35651	2.72134	0.120085
gene-RPS9	2.26872	6.06929	1.23465	0.284242
gene-EEF1B2	2.26753	5.32962	1.19003	0.292776
gene-C5AR2	2.26003	4.79918	1.344	0.264704
gene-PEBP1	2.25714	5.52414	0.892595	0.359954
gene-CD164	2.24288	5.56744	1.9833	0.179716
gene-TARS	2.24203	5.86086	2.43193	0.140023
gene-LTB	2.23717	4.14065	1.14929	0.300879
gene-RPL10A	2.23647	6.053	0.902809	0.357298
gene-LOC506533	2.23322	0.774572	9.16676	0.00859072
gene-CAPNS1	2.23212	4.72046	1.46694	0.244826
gene-LOC515042	2.22139	4.12258	1.36941	0.260424
gene-KEH36_r02	2.21597	13.4956	1.36388	0.261347
gene-PMAIP1	2.21502	4.18965	1.43192	0.250281
gene-RPL29	2.20905	5.94951	1.1249	0.305878
gene-LOC788801	2.20364	3.2603	1.00093	0.333173
gene-S100A1	2.20218	3.07602	2.20677	0.158407
gene-KEH36_p06	2.19968	10.9697	1.84838	0.194339
gene-CALM2	2.19526	5.90313	1.41024	0.253739
gene-ATF4	2.19463	5.59992	0.927779	0.350925
gene-UBD	2.19235	5.0523	0.794612	0.386981
gene-PNRC2	2.19169	5.25627	0.986396	0.336596
gene-JUNB	2.18744	6.78917	0.812631	0.381788
gene-RAP1B	2.17973	6.52932	2.52824	0.132967
gene-LOC112447302	2.17408	2.48528	1.4491	0.247584
gene-YPEL5	2.13345	5.46667	1.95796	0.182353
gene-ARPC5	2.12831	5.43717	1.55537	0.231731
gene-RABGAP1L-2	2.10718	8.32131	3.06802	0.100548
gene-LOC101907227	2.10566	3.78292	6.31353	0.0240872
gene-CALM1	2.09803	5.37513	1.59212	0.226559
gene-S100A4	2.09773	2.75706	1.67444	0.215506
gene-SOD2	2.09329	5.38274	1.33102	0.266927
gene-LOC112445726	2.08028	1.61236	8.10491	0.0123772
gene-ABHD12B	2.07952	5.41057	2.13086	0.165273
gene-RILPL2	2.07561	6.31494	2.0329	0.17469
gene-ATP6V1G1	2.07142	4.86413	1.8344	0.195939
gene-LOC112444646	2.06408	1.28451	3.93733	0.0661001
gene-UCP2	2.05376	5.10961	1.23962	0.283311
gene-EIF4G2	2.04731	6.02665	1.1407	0.302627
gene-LOC100336232	2.02883	5.92955	6.7903	0.0200394
gene-PGAM1	2.02424	5.1321	1.00301	0.332688
gene-NDUFA4	2.0198	4.18867	1.42652	0.251136
gene-EIF4A2	2.00126	5.47893	0.945747	0.346441
gene-ATP5F1E	1.9811	4.24517	1.21162	0.288603
gene-HNRNPK	1.97844	5.33248	1.44953	0.247518
gene-LOC112443469	1.97093	3.98423	1.35091	0.26353
gene-HMGN2	1.96308	4.69828	1.49399	0.240719
gene-DEFB13	1.95769	3.02466	1.96992	0.181102
gene-RPS14	1.95679	6.64441	1.53536	0.234612
gene-CD68	1.95648	3.35361	1.29476	0.273269
gene-BTF3	1.9528	5.93404	0.981946	0.337654
gene-DDX3X	1.95077	6.03258	1.38362	0.258071
gene-IGSF6	1.94687	4.18751	1.74637	0.206412
gene-SNRNP25	1.94296	0.93174	1.82303	0.197253
gene-LTC4S	1.93293	2.33377	0.890694	0.360451
gene-FCGR3A	1.93157	4.63928	1.69003	0.213492
gene-LOC112449578	1.91829	1.20326	7.21716	0.01707
gene-LOC112445470	1.91578	2.42494	1.30229	0.271936
gene-TYROBP	1.91571	4.25143	0.803301	0.384464
gene-NFE2	1.90237	4.27348	1.10969	0.309054
gene-FAM210B	1.89229	4.03217	2.10852	0.167362
gene-LOC785712	1.88965	1.02255	7.02168	0.0183618
gene-LOC112443205	1.88917	1.64671	5.65189	0.0313817
gene-PRDX6	1.88801	5.15771	1.42035	0.252117
gene-HBA	1.87539	3.25938	0.593769	0.453099
gene-ALDOC	1.87196	2.46146	1.84582	0.19463
gene-LOC100848752	1.86547	4.50269	1.55598	0.231644
gene-TIMP1	1.86277	3.3038	1.5194	0.236945
gene-LIMD2	1.86083	4.78532	0.716748	0.410702
gene-CD74	1.85782	7.04239	0.77044	0.394116
gene-DUSP6	1.84849	5.56545	1.02039	0.328667
gene-PFDN5	1.83614	4.15528	1.00766	0.331605
gene-ILK	1.83283	4.33817	1.38617	0.257652
gene-RPL22L1	1.82287	4.80359	0.925776	0.35143
gene-ARPC1B	1.81186	5.81541	0.987998	0.336216
gene-SLC39A2	1.80982	1.77718	5.02642	0.0407394
gene-IFIT2	1.8073	4.5976	1.26445	0.278728
gene-LOC112446451	1.80346	1.22557	7.49777	0.0153944
gene-DYNLL1	1.79135	5.04834	0.951396	0.345048
gene-INMT	1.78017	0.801869	7.97531	0.0129595
gene-LOC104972252	1.74555	2.23121	1.2236	0.286323
gene-ARPC3	1.72163	5.64052	1.4716	0.244112
gene-BCL2L15	1.72014	2.84664	1.19874	0.291084
gene-RIOK3	1.71426	5.85858	1.29861	0.272587
gene-LOC112443858	1.70399	3.24862	1.41174	0.253496
gene-PTP4A2	1.70235	7.31313	1.13125	0.304567
gene-LOC101905090	1.69471	0.907014	4.21924	0.0580844
gene-SULT1A1	1.6929	2.71284	0.916523	0.353777
gene-LOC100337108	1.68235	1.75931	1.54971	0.232543
gene-LOC781990	1.68208	1.41192	2.68163	0.122605
gene-PLAC8	1.67546	6.71732	1.45673	0.2464
gene-WC1	1.67123	3.87927	6.25693	0.024628
gene-LOC789126	1.65837	4.66274	2.88035	0.110602
gene-GLUL	1.65084	4.93948	1.25259	0.280904
gene-TMEM245	1.6401	8.03571	1.51566	0.237495
gene-CDKN2D	1.63907	4.10502	0.831606	0.376432
gene-SSR4	1.63442	4.99854	0.465301	0.505699
gene-SDCBP	1.62054	6.55877	2.72851	0.119636
gene-IRF1	1.61543	5.42882	0.800265	0.38534
gene-PAQR9	1.6152	1.2904	2.09139	0.168989
gene-CALM	1.61288	2.76338	0.79692	0.38631
gene-CCNDBP1	1.60533	3.89735	2.20591	0.158482
gene-LOC101906281	1.60051	2.02699	1.33628	0.266023
gene-CDC42	1.59697	6.01044	1.35669	0.262555
gene-MYCBP	1.57953	2.16635	5.71599	0.0305724
gene-BRK1	1.5773	4.1008	1.14158	0.302446
gene-SRSF2	1.5765	4.65251	1.00509	0.332201
gene-RPP21	1.57194	1.56056	3.4844	0.0819005
gene-PYGL	1.56344	6.28729	2.24528	0.15506
gene-CDC42SE1	1.55891	4.50118	1.24219	0.282832
gene-LOC619026	1.55884	4.35123	1.53749	0.234304
gene-LOC787542	1.55871	1.66379	2.76014	0.117682
gene-TSPAN17	1.55539	4.51435	1.13387	0.304026
gene-LOC107131323	1.55319	5.741	0.897356	0.358712
gene-COX7C	1.55282	3.55541	0.868077	0.366448
gene-TSC22D3	1.54548	6.75892	2.03806	0.174177
gene-LOC107131315	1.53138	1.03739	1.68995	0.213503
gene-PPIA	1.52954	5.76162	0.491303	0.494227
gene-TUBB4B	1.52572	3.26597	0.63337	0.438709
gene-LOC112446749	1.51651	2.66449	3.61304	0.0769956
gene-RAMP2	1.51005	2.05282	0.947893	0.345911
gene-LOC101905990	1.50968	1.5082	7.16332	0.017415
gene-STMP1	1.50189	5.7735	1.06574	0.318496
gene-IER5	1.50154	4.12831	0.47958	0.499342
gene-CFL1	1.49949	6.19032	0.587527	0.455437
gene-LOC112449566	1.49794	0.975289	1.70191	0.211973
gene-UQCRB	1.49218	3.70678	1.03922	0.324389
gene-LST1	1.4895	3.56273	1.12796	0.305245
gene-MINDY3	1.48883	7.22792	1.60487	0.2248
gene-TMEM258	1.48458	2.85193	1.64811	0.218964
gene-CCNG1	1.48291	5.669	0.685675	0.4208
gene-RPL36	1.47921	5.30905	0.515037	0.484148
gene-LAPTM5	1.47894	6.78443	0.964696	0.341801
gene-LOC112442713	1.47805	3.69693	1.04413	0.323286
gene-GLRX	1.46868	5.40887	0.960365	0.342853
gene-KEH36_p13	1.46531	11.455	1.09044	0.313142
gene-LOC100847759	1.46472	2.78767	1.01087	0.330861
gene-PBX2	1.46061	5.14348	1.0528	0.321353
gene-EIF5	1.45521	5.72995	0.92303	0.352125
gene-LOC112447802	1.45355	1.06129	2.33162	0.147869
gene-HBA1	1.45118	3.21475	0.397133	0.538189
gene-MEPCE	1.44415	1.78521	2.84228	0.112787
gene-ATP5MG	1.44377	4.68667	1.15651	0.299421
gene-MTURN	1.44043	5.47078	2.2242	0.156881
gene-RNF10	1.4389	5.86407	1.60225	0.22516
gene-RDH5	1.43843	1.20284	2.34148	0.147073
gene-RAC1	1.43597	5.84864	1.0389	0.324461
gene-CASP4	1.42982	5.07457	1.43443	0.249884
gene-LOC112447404	1.42306	1.34734	4.15354	0.0598449
gene-LOC782529	1.42002	1.6831	3.29839	0.0896687
gene-CAP1	1.41951	5.80389	1.49444	0.240653
gene-RPL6	1.41628	7.32955	1.07481	0.316516
gene-EEF2	1.41571	5.80331	0.510021	0.486248
gene-LOC112442373	1.41433	2.10212	6.02233	0.0270244
gene-VNN2	1.41212	5.9388	1.48241	0.242466
gene-GPR32	1.4038	2.47752	4.79578	0.0449865
gene-DEFB1	1.40338	1.82241	0.936782	0.348668
gene-ARPC2	1.40224	6.79258	0.971288	0.340207
gene-SF3B6	1.40185	4.296	0.96471	0.341797
gene-COX7A2	1.39969	3.34558	0.567279	0.463163
gene-SRP14	1.39863	2.82311	0.825088	0.378259
gene-ZMYND10	1.39772	1.05124	3.91726	0.0667189
gene-LOC112442391	1.39557	1.93211	5.37179	0.0352234
gene-WC1-8	1.39519	4.31641	3.16435	0.0958166
gene-SOCS1	1.39346	1.17551	1.04235	0.323685
gene-SERP1	1.39029	3.69	0.633473	0.438672
gene-ATP5MF	1.38875	3.42036	1.01737	0.329361
gene-LOC112441549	1.38367	2.95702	4.12069	0.0607489
gene-ADAL	1.38304	6.36343	1.11378	0.308195
gene-LOC112449342	1.38262	2.0743	5.66361	0.0312319
gene-LOC112445601	1.38142	1.88455	3.59446	0.0776821
gene-LOC618664	1.37844	2.78796	1.37913	0.258812
gene-LOC107132482	1.37372	1.23922	2.89491	0.10978
gene-HSPA8	1.3723	6.11884	0.417338	0.528165
gene-LOC112442202	1.36707	1.80621	3.96777	0.0651741
gene-LOC101901964	1.35635	1.64178	2.81836	0.114187
gene-LOC112441982	1.35378	5.42124	0.284705	0.601561
gene-LOC112447460	1.35369	1.84788	7.80338	0.0137811
gene-LDHA	1.34967	4.92912	1.01487	0.329936
gene-LOC112442248	1.34763	1.66358	2.93144	0.107749
gene-BLA-DQB	1.34562	3.92355	0.822149	0.379088
gene-LOC789733	1.34492	4.0921	0.615495	0.44511
gene-RAB27A	1.34153	7.30013	1.57341	0.229174
gene-IQCG	1.3347	6.6991	1.46532	0.245075
gene-LOC789121	1.33335	2.1885	9.64112	0.00734273
gene-FHL1	1.33255	6.62233	1.72768	0.208727
gene-NCF1	1.33149	4.64473	1.17066	0.296591
gene-CNP	1.33001	3.21774	1.1012	0.310848
gene-FERMT3	1.32659	4.67338	1.4552	0.246638
gene-SLC40A1	1.32462	5.47844	1.8458	0.194633
gene-TSPO	1.31865	4.55257	0.758649	0.397669
gene-LOC617189	1.31788	0.598928	2.29155	0.151153
gene-LOC516396	1.31198	1.71435	1.60201	0.225193
gene-KEH36_p11	1.30573	13.4557	0.713752	0.411659
gene-LOC112444152	1.3027	3.913	0.540748	0.473623
gene-KEH36_p09	1.29762	10.6671	0.641191	0.435954
gene-LOC112446630	1.29307	2.13084	1.0247	0.327682
gene-CCL16	1.29295	3.3497	1.35648	0.26259
gene-LOC112441660	1.29038	1.41676	1.64219	0.219751
gene-LOC104972045	1.29022	3.88419	1.55576	0.231675
gene-CLU	1.28916	4.78333	1.50442	0.239161
gene-FCN1	1.28754	3.31365	0.792444	0.387613
gene-LOC112441602	1.28572	1.88634	3.95774	0.0654775
gene-CD63	1.28474	2.5484	0.581114	0.457861
gene-LOC112442954	1.27963	1.53632	2.33875	0.147293
gene-TREML2	1.27909	4.51726	1.05141	0.32166
gene-METTL23	1.27889	4.29825	0.822038	0.379119
gene-COPS9	1.27806	3.62194	0.579386	0.458518
gene-MARCKS	1.276	4.00402	0.384809	0.544481
gene-RPL23A	1.27225	5.29696	0.375985	0.549073
gene-FGF18	1.27163	5.69929	1.45543	0.246601
gene-RAG1	1.26812	1.31757	2.64243	0.125156
gene-CCNI	1.26183	6.43674	1.37093	0.260171
gene-ATP5PD	1.26001	3.55879	0.923747	0.351943
gene-LOC112446729	1.25919	1.06848	3.44836	0.0833412
gene-LOC768229	1.25823	2.40147	2.63007	0.125974
gene-LOC112441665	1.25685	4.45348	1.53546	0.234599
gene-EXOSC3	1.25557	2.05109	1.30573	0.271329
gene-SPHK1	1.25465	3.9686	0.83844	0.374531
gene-LY6G6F	1.25316	3.77504	2.07971	0.170108
gene-LOC104972888	1.25204	1.38188	2.81628	0.114309
gene-ATP6V0E1	1.24907	5.83789	1.27329	0.277122
gene-LOC527415	1.24646	1.16787	3.09194	0.0993474
gene-LOC100336836	1.24314	1.3543	2.85859	0.111844
gene-LOC101906477	1.24136	2.01121	0.849552	0.37147
gene-LOC101905743	1.23932	1.0461	1.94135	0.184108
gene-TUBA1D	1.2356	3.09002	1.63609	0.220566
gene-GNAI2	1.23155	5.38916	0.801827	0.384889
gene-MIR6526-1	1.23074	2.22607	1.46085	0.245763
gene-LOC112444487	1.22745	1.24706	2.13404	0.164977
gene-OR7D2	1.22733	1.21985	6.11269	0.0260707
gene-CD69	1.22595	5.95448	0.421806	0.525995
gene-LOC615600	1.2257	1.65573	3.18388	0.0948899
gene-LOC107132773	1.22224	1.86852	6.50558	0.0223524
gene-MAX	1.21865	4.97741	1.7184	0.209889
gene-LOC112447288	1.20805	5.19998	0.698968	0.416433
gene-TCN1	1.2065	4.42358	1.32341	0.268241
gene-EIF3K	1.20612	4.16972	1.32048	0.268749
gene-PLEKHO1	1.20552	4.34758	1.00561	0.332081
gene-EMC3	1.20526	4.75585	0.929698	0.350442
gene-STK17B	1.20396	5.86978	1.04831	0.322352
gene-LOC783562	1.20277	1.34637	2.69926	0.121478
gene-PLEK	1.19745	6.02123	0.952547	0.344765
gene-LOC112444515	1.19725	0.676516	1.29708	0.272857
gene-LOC104975041	1.19705	1.38681	2.92215	0.108261
gene-LOC523244	1.19664	1.48595	1.58411	0.227675
gene-NACA	1.19627	5.44061	0.738739	0.403781
gene-GNG10	1.19561	4.02584	0.679117	0.422981
gene-ORAI3	1.19494	2.02567	1.5157	0.237489
gene-HINT1	1.1933	3.17647	1.64957	0.21877
gene-EEF1G	1.19	6.21769	0.422094	0.525856
gene-TMBIM4	1.18322	4.80713	0.972795	0.339845
gene-RETREG2	1.18236	2.8608	1.04617	0.32283
gene-CXCL2	1.18211	4.8702	0.266339	0.613427
gene-LOC101905008	1.18209	1.34804	2.74627	0.118534
gene-ARF4	1.18043	5.28491	0.993459	0.334926
gene-C8H9orf131	1.17891	0.961195	2.79656	0.11548
gene-AK3	1.1753	4.86584	1.68545	0.214081
gene-LOC112441633	1.167	1.97655	4.85333	0.0438803
gene-GPR34	1.16382	2.54445	4.60965	0.048795
gene-LOC107131803	1.16364	4.78497	1.09629	0.311892
gene-ATP5MPL	1.16279	3.47394	0.620945	0.443142
gene-LOC107132962	1.16228	2.08079	4.1659	0.059509
gene-TOR4A	1.16191	1.06052	2.39519	0.142836
gene-SAMD9	1.15963	4.67214	1.28333	0.275311
gene-LOC112442408	1.15947	10.1993	0.672791	0.425102
gene-LOC112444583	1.15819	1.06102	4.83815	0.0441689
gene-LOC112446704	1.15473	2.81834	7.25412	0.0168377
gene-CHKB	1.15426	2.04821	0.887669	0.361245
gene-EIF3M	1.15382	4.54301	1.15985	0.298748
gene-KRT24	1.15375	2.32504	0.742373	0.402655
gene-DSTN	1.15161	4.79382	1.62589	0.221938
gene-TGM3	1.15105	6.76748	0.819655	0.379792
gene-LOC101901950	1.14826	1.17385	1.76951	0.203591
gene-DGAT2	1.14795	5.39164	1.17889	0.294962
gene-E2F4	1.14563	2.22596	1.36457	0.261231
gene-NGRN	1.14429	3.5999	1.11536	0.307866
gene-LOC789715	1.14144	1.02947	3.48458	0.0818935
gene-NDUFAF3	1.13481	1.70139	1.72452	0.209121
gene-RPL36AL	1.13356	4.23852	0.271816	0.609835
gene-HIST1H1C	1.13274	3.50443	0.427098	0.523447
gene-LOC101906859	1.13164	1.32834	1.01158	0.330696
gene-GFI1B	1.13135	4.04546	3.74539	0.0723094
gene-RGS1	1.13027	2.09923	0.913416	0.354571
gene-KRT34	1.12896	1.77784	4.3612	0.0544843
gene-HSPA13	1.12299	2.90213	4.78538	0.04519
gene-TRMT10B	1.12177	3.92318	2.02835	0.175144
gene-DEFB4A	1.12123	2.31826	0.948834	0.345679
gene-LOC112444882	1.11847	1.66914	4.86808	0.0436017
gene-CNBP	1.11817	6.2776	0.384171	0.544811
gene-LOC529925	1.11758	0.610577	1.04636	0.322787
gene-LOC787269	1.11681	3.46555	2.7641	0.117441
gene-LOC104973577	1.11382	1.04691	2.36363	0.145307
gene-RGS18	1.11298	5.84975	1.23249	0.284647
gene-LOC783845	1.11199	1.3328	3.21694	0.0933461
gene-AIF1	1.11179	3.32642	0.722928	0.408738
gene-BOLA-DRA	1.11093	5.97213	0.305556	0.588677
gene-SARS	1.10887	5.36838	0.85216	0.370757
gene-BAG1	1.10838	3.8736	1.84555	0.194662
gene-LOC112442951	1.10691	1.88405	2.77976	0.11649
gene-LOC112443466	1.10471	1.22576	1.24201	0.282866
gene-LOC101903064	1.10435	2.28943	0.338238	0.569606
gene-SELENOK	1.10363	4.39615	0.61338	0.445878
gene-OR2AE1	1.10262	1.59916	2.33217	0.147824
gene-LOC112443724	1.09998	1.96505	2.40098	0.142388
gene-LOC112442555	1.09597	1.60883	2.81963	0.114112
gene-HP	1.09371	2.60842	1.6126	0.223743
gene-PSME1	1.09344	4.05943	0.271186	0.610245
gene-LOC112445832	1.08906	1.10494	2.8322	0.113374
gene-TMED2	1.08632	4.08871	0.677104	0.423654
gene-NDUFB2	1.08328	2.26328	1.62846	0.221591
gene-CITED2	1.07907	2.13743	0.977158	0.338798
gene-CREBL2	1.07893	4.68745	5.38805	0.034986
gene-BLOC1S1	1.07882	2.1481	1.3997	0.255443
gene-ARHGDIB	1.07763	6.41341	0.611723	0.446481
gene-ITM2B	1.07676	5.8926	0.811337	0.382158
gene-STBD1	1.07565	2.06632	4.02219	0.0635572
gene-TCF15	1.07539	2.00799	3.4992	0.0813177
gene-LOC100848212	1.07429	3.75482	0.912556	0.354791
gene-DEFB124	1.07337	0.784227	2.22532	0.156784
gene-LOC112446754	1.0728	1.7371	1.90141	0.188418
gene-LOC112448875	1.07275	1.15281	1.37782	0.259028
gene-KEH36_p12	1.07268	11.6736	0.638624	0.436855
gene-LOC112447459	1.07121	1.36509	0.514995	0.484166
gene-LOC104968477	1.06743	1.18061	0.971858	0.34007
gene-C11H2orf71	1.06647	2.1046	3.76047	0.0717972
gene-LOC100847609	1.0653	1.89893	1.37825	0.258958
gene-HIGD1A	1.06257	3.39285	0.979148	0.338322
gene-LOC781224	1.0625	3.82958	0.290774	0.597749
gene-PLP2	1.06234	2.9571	0.488437	0.495469
gene-MARCKSL1	1.0616	6.0224	0.240432	0.631088
gene-CTGF	1.05984	1.02957	2.165	0.162139
gene-CD55	1.05893	6.10614	1.1758	0.295571
gene-PLAU	1.05534	6.13886	0.365772	0.554484
gene-LOC112442317	1.05315	2.15734	3.84052	0.0691493
gene-LOC100336766	1.04896	1.85454	3.69894	0.0739145
gene-SHISA2	1.04883	1.74676	1.86448	0.192517
gene-ACOD1	1.04776	3.83959	0.740698	0.403173
gene-EBD	1.04508	4.59291	4.82427	0.0444348
gene-IZUMO1R	1.04236	0.778022	0.908804	0.355753
gene-LOC112447140	1.04172	1.35124	1.69664	0.212645
gene-RPL22	1.0391	6.07973	0.382999	0.545417
gene-TKT	1.03908	5.29429	0.768184	0.394792
gene-TMEM95	1.03563	0.946484	0.737812	0.404069
gene-C3H1orf43	1.03507	3.67036	1.24059	0.283131
gene-MRPL15	1.03468	3.12631	3.89031	0.0675606
gene-PKM	1.03284	5.03822	0.988294	0.336146
gene-CALHM6	1.02741	1.28898	2.76795	0.117206
gene-SAP18	1.02735	4.73455	0.650921	0.432566
gene-HTR1A	1.02688	1.45635	1.95298	0.182877
gene-FABP9	1.02528	1.4847	1.73479	0.207841
gene-SMIM7	1.02367	3.9143	1.28163	0.275617
gene-KEH36_p04	1.02325	12.0396	0.625648	0.441456
gene-MTX1	1.0226	1.39374	3.59963	0.0774904
gene-IL21	1.02169	1.72426	4.75178	0.0458545
gene-C5AR1	1.02093	5.55516	0.682289	0.421924
gene-IFIT5	1.02072	3.55355	0.85142	0.370959
gene-ARL2BP	1.01999	2.72407	0.938168	0.348322
gene-LOC101902135	1.01989	0.921653	0.483436	0.497649
gene-PHF5A	1.01972	3.29963	2.28737	0.151501
gene-LOC100847175	1.01764	1.24722	2.09632	0.168519
gene-LOC112443447	1.01719	1.44515	1.09991	0.311121
gene-LITAF	1.01576	6.25362	0.878823	0.363581
gene-SNAI2	1.01445	2.00104	2.36662	0.145071
gene-EVI2A	1.01382	3.23063	0.487932	0.495688
gene-DYRK3	1.01347	3.02543	2.68586	0.122333
gene-LOC112448492	1.01299	1.7724	1.39758	0.255787
gene-LOC786015	1.01274	1.69469	1.25405	0.280636
gene-MFF	1.0119	5.19879	0.976937	0.338851
gene-VDAC3	1.01165	4.35044	0.548458	0.470542
gene-PRSS58	1.01028	1.81793	2.48417	0.136141
gene-LOC104973559	1.00856	1.27879	1.59542	0.226102
gene-CHMP1B	1.00671	3.13114	0.363004	0.555968
gene-LOC100337076	1.00641	5.80344	1.22285	0.286465
gene-FBXL5	1.00523	6.50025	1.19231	0.292331
gene-NPC2	1.00385	4.32569	0.849956	0.371359
gene-OAS1X	1.00058	2.29852	1.64011	0.220029
gene-HSBP1	0.998903	3.06297	0.516481	0.483546
gene-NOP16	0.998732	1.85564	1.71717	0.210042
gene-TMEM247	0.997467	1.2624	3.0697	0.100463
gene-LOC112449181	0.996805	0.910855	0.842914	0.373294
gene-LCP1	0.995915	7.48457	1.32796	0.267454
gene-NPM1	0.995743	4.99037	0.726619	0.407573
gene-FGR	0.99511	4.74287	1.15784	0.299153
gene-RAB25	0.994456	1.99532	1.8464	0.194565
gene-PIM1	0.993453	4.62299	0.798175	0.385946
gene-DNAJC14	0.993088	2.88569	0.973107	0.33977
gene-LOC107132478	0.991983	1.14266	1.42671	0.251106
gene-MAT2B	0.990484	4.93091	1.55264	0.232122
gene-PIGO	0.990172	2.12661	4.37445	0.0541619
gene-GPS1	0.989535	1.65262	0.874243	0.364799
gene-LOC112442545	0.989372	1.75878	2.68152	0.122612
gene-ZNF296	0.987931	1.66751	1.08536	0.314232
gene-LOC100847604	0.986252	4.60712	0.881221	0.362945
gene-LOC104972276	0.984312	2.59263	3.47364	0.0823273
gene-ZNF503	0.98377	1.82257	2.58444	0.129051
gene-WC1.3	0.982227	5.91034	9.30985	0.00819029
gene-PPP1R3B	0.98158	3.81024	1.18955	0.292871
gene-C17H4orf46	0.979295	1.98264	4.37808	0.0540741
gene-ATP5MC1	0.97896	1.78678	0.927957	0.35088
gene-LOC617565	0.978631	3.98613	1.04044	0.324115
gene-TMA7	0.978532	2.9889	0.274402	0.608155
gene-LOC100140412	0.978305	1.92046	2.79005	0.11587
gene-LOC101907683	0.977466	2.64359	4.75677	0.045755
gene-ARPP19	0.976368	4.53679	0.706508	0.413987
gene-ZNF597	0.976009	1.42475	2.75148	0.118213
gene-TMEM50A	0.974611	4.6522	0.989367	0.335892
gene-RPS6KB2	0.973786	1.78717	3.23274	0.0926186
gene-LOC100848715	0.973093	1.24791	1.62943	0.221461
gene-CSF2RB	0.972895	5.26003	0.66156	0.428909
gene-LOC112445095	0.972132	1.68567	1.08312	0.314714
gene-CD48	0.971019	5.94478	1.05933	0.319905
gene-TREM1	0.970334	3.96894	1.55908	0.231202
gene-SOD1	0.97027	4.63167	0.574108	0.460533
gene-COX8A	0.968091	3.94103	0.271637	0.609951
gene-LOC112449289	0.967805	1.71743	2.83485	0.11322
gene-LOC104968905	0.967304	1.52116	1.50117	0.239645
gene-UCP1	0.96595	1.78476	1.3421	0.265027
gene-LOC101904360	0.965492	1.02481	2.32517	0.148391
gene-LOC112445619	0.959226	1.18555	1.46273	0.245473
gene-NDUFA1	0.958158	3.2509	0.559254	0.466285
gene-TMEM156	0.954618	5.76088	1.51219	0.238007
gene-IRGC	0.950898	1.04973	1.19849	0.291131
gene-ISCA1	0.95035	4.35523	1.09276	0.312644
gene-C6H4orf3	0.949652	3.6157	1.09554	0.312051
gene-LOC107131551	0.949003	1.04349	1.62669	0.22183
gene-LOC112442348	0.948881	1.50372	1.60652	0.224574
gene-LOC112447860	0.947886	1.9235	3.34027	0.0878456
gene-SLC25A2	0.947736	1.40918	2.22134	0.15713
gene-TRIR	0.944614	2.60629	0.359239	0.557999
gene-OGFRL1	0.943535	4.44175	2.26183	0.153648
gene-ADAM21	0.943382	2.86586	4.22386	0.0579631
gene-LOC101907515	0.942451	1.44736	2.40733	0.141899
gene-LOC112445949	0.942118	4.05309	3.30745	0.0892704
gene-C8H8orf58	0.941418	2.26965	4.61217	0.0487412
gene-PIGC	0.940974	2.59149	0.386619	0.543548
gene-LOC112446366	0.940145	1.11815	1.70931	0.211035
gene-CT83	0.940108	3.28015	7.7753	0.0139209
gene-SFT2D1	0.939449	4.40669	0.835447	0.375362
gene-LOC112446755	0.937449	1.75077	3.28307	0.0903472
gene-PCDHA3	0.933623	1.67342	2.21569	0.157624
gene-NAPSA	0.933115	3.09165	0.568872	0.462547
gene-COX5B	0.933024	3.23084	0.277261	0.606309
gene-BASP1	0.932956	7.59591	0.498953	0.490939
gene-ECM1	0.932837	2.80141	0.449905	0.512719
gene-LOC101902253	0.932764	3.38593	1.79992	0.199958
gene-NTS	0.931364	2.1237	3.48514	0.0818715
gene-SEC61G	0.929402	3.38253	0.466016	0.505378
gene-RAB11A	0.928597	4.44737	0.926936	0.351138
gene-LOC614141	0.928203	2.70377	4.94873	0.0421154
gene-LOC101907642	0.927694	0.878858	1.23035	0.285048
gene-RAB5IF	0.926701	3.4008	0.869994	0.365934
gene-LOC112445791	0.925699	3.06651	2.47439	0.136858
gene-CCDC51	0.925523	2.82548	2.52745	0.133023
gene-ARRDC3	0.92551	4.83682	0.867033	0.366728
gene-IL36A	0.923422	1.60913	2.3716	0.144679
gene-LOC100848017	0.923134	1.37057	4.0283	0.0633784
gene-LOC112446767	0.922314	1.7895	1.31048	0.270495
gene-SPCS3	0.921064	4.07176	1.19809	0.291209
gene-KLRC1	0.920652	4.20428	3.62796	0.0764497
gene-LOC112443127	0.920255	2.21852	3.17204	0.0954502
gene-UBE2D3	0.919281	5.93059	0.586406	0.45586
gene-MOB1A	0.919108	5.16112	0.794567	0.386994
gene-SYPL1	0.918012	5.22723	1.30755	0.271008
gene-TLR4	0.917608	4.26815	0.575063	0.460167
gene-TPM4	0.917585	5.84093	0.581848	0.457583
gene-ZCCHC6	0.915037	5.79923	1.19752	0.291319
gene-LOC104972855	0.914279	2.74224	2.94089	0.107231
gene-NKG2A	0.913719	1.08434	1.61527	0.223378
gene-CTDSP1	0.912717	4.12714	0.792826	0.387501
gene-NDUFB3	0.912317	2.89123	4.31988	0.0555044
gene-GABARAPL1	0.910695	4.5316	0.613233	0.445932
gene-KCNE4	0.909076	1.58089	1.63562	0.22063
gene-LOC112444220	0.9087	1.35348	1.58262	0.227881
gene-LOC107132718	0.907726	1.99653	3.8764	0.0680002
gene-LOC100337129	0.907702	5.00894	3.9062	0.0670628
gene-LOC112447300	0.907528	0.790442	1.06873	0.317841
gene-GNRH1	0.906391	1.51413	2.69319	0.121864
gene-CYBA	0.904652	4.5881	0.381232	0.546333
gene-POU5F1	0.904137	1.15438	1.57085	0.229534
gene-IRF2BP2	0.904047	3.32163	0.893806	0.359637
gene-LOC101906305	0.90325	1.30375	1.31011	0.27056
gene-LOC112443747	0.903227	2.58143	1.90678	0.18783
gene-MARCH2	0.902679	4.97115	0.511445	0.48565
gene-TMEM183A	0.901935	4.12969	1.38529	0.257797
gene-HNRNPDL	0.901062	5.33838	0.410138	0.531697
gene-FBXO9	0.900924	5.3011	0.661184	0.429038
gene-JSP.1	0.900363	5.98899	0.712135	0.412177
gene-LOC104974619	0.900065	1.0813	1.8527	0.193847
gene-CSDE1	0.898278	5.99157	0.794397	0.387043
gene-HEBP2	0.897735	2.02657	2.86611	0.111413
gene-HOXD11	0.897342	1.78966	2.52475	0.133215
gene-HNRNPA3	0.897048	4.85016	0.400041	0.536724
gene-GRO1	0.894184	4.09593	0.143669	0.710046
gene-C1H3orf38	0.894128	4.39684	2.23441	0.155996
gene-TRMT12	0.892683	0.480274	0.582621	0.45729
gene-LOC100295884	0.892495	2.00582	2.73427	0.119278
gene-ATP5MC2	0.89237	4.89138	0.483681	0.497542
gene-LOC112441501	0.892298	1.59351	1.64961	0.218765
gene-C1H21orf91	0.891457	5.01427	1.44096	0.248857
gene-THTPA	0.890987	1.54222	1.43844	0.249254
gene-ZNF114	0.890403	3.24517	2.06863	0.171179
gene-TPM3	0.890369	6.93234	0.473042	0.502235
gene-LOC112443031	0.88991	0.802213	0.941867	0.347402
gene-LOC107132468	0.889816	1.30528	0.995268	0.334501
gene-FKBP11	0.88912	3.3062	0.741615	0.402889
gene-FKBP1A	0.888873	5.58746	1.06822	0.317952
gene-FXYD5	0.888826	4.12628	0.791695	0.387831
gene-LOC100848959	0.887675	1.37916	1.79598	0.200424
gene-LOC104975257	0.88638	1.56105	2.31718	0.149042
gene-SS18L2	0.885154	2.47984	0.725204	0.408019
gene-SOSTDC1	0.885022	0.953259	2.08106	0.169978
gene-LOC107132705	0.883511	2.57348	3.06152	0.100877
gene-LOC100336916	0.882673	1.38716	1.57135	0.229464
gene-LOC784741	0.882615	3.10902	5.16682	0.0383835
gene-LOC112441986	0.880491	2.69759	0.951702	0.344973
gene-LOC104974739	0.880065	3.00988	4.02621	0.0634394
gene-LOC112442999	0.878343	2.20034	5.71985	0.0305245
gene-ASGR1	0.877777	1.39685	2.93084	0.107782
gene-LOC101907575	0.87748	2.22715	0.455144	0.510311
gene-ATP5F1A	0.877088	5.13376	0.377222	0.548425
gene-PEAK3	0.876707	3.77796	0.988147	0.336181
gene-COX4I1	0.876645	4.43724	0.389213	0.542216
gene-PHOX2A	0.876518	1.73166	1.22296	0.286444
gene-UBE2B	0.875886	4.56635	0.612365	0.446247
gene-LOC112443423	0.875617	1.51394	1.43661	0.249542
gene-NOBOX	0.87552	1.68424	2.26243	0.153598
gene-LOC112446993	0.874357	2.42669	3.81849	0.0698665
gene-LOC101902820	0.873386	1.71265	1.03439	0.325479
gene-KRCC1	0.873177	4.25049	0.503518	0.488995
gene-LOC112448074	0.8729	1.19008	1.19336	0.292127
gene-LOC101904191	0.872051	1.62065	1.19986	0.290866
gene-LOC112443843	0.867753	0.908406	2.36805	0.144958
gene-RERGL	0.866106	2.83328	5.58101	0.0323057
gene-DDX6	0.866047	5.96864	0.82669	0.377809
gene-ATP6V1F	0.86493	2.55371	0.353765	0.560979
gene-LOC112442371	0.863605	3.02643	2.22172	0.157097
gene-LOC615782	0.862326	2.7327	5.65288	0.031369
gene-LOC100847618	0.862084	2.67696	1.3621	0.261646
gene-FAM200A	0.861109	1.593	1.27434	0.276931
gene-LOC112448524	0.860375	1.81321	2.22213	0.157061
gene-SSTR3	0.859397	1.74271	0.985507	0.336807
gene-PRR33	0.858396	2.97924	0.37817	0.54793
gene-MKRN1	0.856815	4.75187	0.706248	0.414072
gene-LOC112448505	0.856539	1.353	2.08226	0.169863
gene-LOC519132	0.856134	4.24811	0.575783	0.459892
gene-COPS7A	0.855162	2.48911	2.14674	0.163805
gene-LOC101902490	0.854424	2.16005	0.180689	0.676901
gene-CLN3	0.854192	3.18636	3.75232	0.0720736
gene-SMPDL3A	0.852603	3.49957	9.34532	0.00809438
gene-LOC112445894	0.852551	2.5396	3.14636	0.0966796
gene-MGC137211	0.852528	1.89544	3.67523	0.07475
gene-LOC112447488	0.851774	4.34033	1.86336	0.192642
gene-LOC112442049	0.850869	2.14202	0.960852	0.342735
gene-LOC790154	0.849587	1.14291	0.805367	0.383869
gene-LOC112444160	0.849281	1.49687	1.0322	0.325975
gene-LOC112448124	0.849241	0.87646	0.874602	0.364703
gene-KRT36	0.84757	0.981739	1.52713	0.235811
gene-CYTL1	0.847096	1.48826	2.31787	0.148985
gene-LOC100139996	0.845448	3.02361	4.3122	0.0556965
gene-LOC112444837	0.84504	3.08445	7.86674	0.0134715
gene-C2H2orf66	0.844871	2.51407	2.07896	0.17018
gene-LOC531521	0.844798	0.722255	0.738146	0.403965
gene-LOC112449113	0.844645	2.52968	2.3095	0.14967
gene-TRNAE-UUC-58	0.844418	1.67375	1.57929	0.228348
gene-ARL6IP5	0.843392	4.20481	2.25483	0.154244
gene-LOC112449376	0.842876	0.817325	1.1465	0.301445
gene-KCNE1	0.842844	1.8437	1.60131	0.22529
gene-LOC112441452	0.84225	3.21579	1.85006	0.194147
gene-ACTR2	0.842086	5.9273	0.611324	0.446626
gene-LOC107131308	0.841958	1.69655	2.21401	0.157771
gene-ORMDL3	0.84142	3.7584	0.521517	0.481458
gene-LOC782830	0.838613	1.4831	1.58125	0.228073
gene-MLST8	0.838257	1.41467	0.840758	0.37389
gene-VDAC2	0.837809	4.63674	0.944807	0.346673
gene-LOC790324	0.837432	2.13633	1.04891	0.322219
gene-YBX1	0.835097	6.19893	0.380534	0.546696
gene-LOC101906756	0.834394	2.94939	0.897792	0.358599
gene-BAX	0.834342	2.03003	0.789174	0.388569
gene-LOC112448058	0.832365	2.72132	2.57501	0.129698
gene-LOC112445390	0.832197	3.8808	2.69206	0.121937
gene-LOC789367	0.831506	0.980332	0.703541	0.414947
gene-LOC112442057	0.831497	1.03194	1.11493	0.307956
gene-LOC540354	0.830739	0.878422	1.70723	0.211298
gene-LOC101902390	0.830705	7.32661	2.04075	0.173911
gene-ARF1	0.830702	4.69104	0.656585	0.430613
gene-LOC104972595	0.830665	1.40947	1.40455	0.254655
gene-BOLA	0.830564	1.9575	0.204282	0.657844
gene-HSPA9	0.828582	3.97121	0.968154	0.340964
gene-TPRN	0.828475	1.46377	1.47264	0.243953
gene-LOC112442048	0.828071	2.52351	1.18393	0.29397
gene-LOC101905820	0.826857	4.56887	2.34032	0.147167
gene-LOC101906177	0.825882	1.82735	2.16718	0.161942
gene-LOC112449336	0.825687	2.61174	3.88275	0.0677991
gene-TUBAL3	0.825471	3.42896	4.64114	0.0481251
gene-POMP	0.825434	3.94834	0.551442	0.469359
gene-TAF9B	0.82473	4.46107	1.81807	0.19783
gene-SUCNR1	0.824624	3.01135	2.11311	0.166931
gene-LOC788881	0.824468	2.44498	2.64302	0.125118
gene-TNFRSF17	0.823712	2.0724	3.10216	0.0988399
gene-NRAS	0.823548	4.23054	0.413234	0.530173
gene-PRSS45	0.823169	1.97618	1.55419	0.2319
gene-LOC112444351	0.821761	2.69413	1.48801	0.24162
gene-LOC104974758	0.821568	3.23266	0.556165	0.467497
gene-CALML4	0.821141	2.74943	3.42834	0.0841539
gene-RUBCNL	0.820714	6.70633	0.494627	0.492793
gene-LOC781567	0.819996	2.08418	2.80361	0.11506
gene-C10H15orf65	0.819534	2.74298	1.40882	0.253966
gene-LOC112448373	0.818392	1.43171	0.753682	0.39918
gene-C17H12orf49	0.818142	3.68712	4.94435	0.0421946
gene-MSRB1	0.817893	3.76611	0.218134	0.647272
gene-RBM4B	0.81635	2.67537	1.91372	0.187076
gene-C3H1orf189	0.816337	1.06039	1.03364	0.325648
gene-LOC112445773	0.816027	2.53318	1.05212	0.321502
gene-ALAS2	0.814749	5.13642	1.49769	0.240165
gene-YWHAZ	0.813712	5.75734	0.840051	0.374085
gene-LOC112442052	0.812619	2.66543	1.72135	0.209518
gene-HIST1H2BB	0.811243	2.72862	0.584979	0.456398
gene-CDR2L	0.810721	3.50132	3.13865	0.0970521
gene-SPCS2	0.810277	4.48124	2.12907	0.165439
gene-LOC112446374	0.809441	5.29778	3.0775	0.10007
gene-EIF2S3	0.809391	5.43127	0.410531	0.531502
gene-LOC100140550	0.808837	4.51904	1.40595	0.25443
gene-TUBA1A	0.808641	4.75862	0.354727	0.560453
gene-LOC112441666	0.808399	4.0902	2.35839	0.145723
gene-FDCSP	0.808185	0.920605	1.76412	0.204243
gene-LOC100337355	0.808075	2.05217	0.340225	0.568488
gene-PARK7	0.807542	4.19147	1.05429	0.32102
gene-ENO1	0.805923	5.1853	0.341675	0.567674
gene-LOC112447097	0.805829	1.3748	1.89989	0.229252
gene-PNP	0.805306	6.42644	0.233388	0.636096
gene-LOC104976009	0.804929	2.33225	1.79765	0.200227
gene-DUT	0.803913	3.60894	1.05628	0.320579
gene-LOC101902036	0.802679	3.1009	1.06333	0.319024
gene-FOXB1	0.802128	1.27791	1.01852	0.329097
gene-ANG2	0.802076	2.94294	5.88069	0.0286019
gene-SH2D5	0.802057	2.77317	1.82032	0.197568
gene-LOC101904992	0.801368	1.23633	1.29633	0.27299
gene-CD320	0.80067	1.43095	1.0017	0.332993
gene-MGARP	0.80016	3.31514	0.94609	0.346356
gene-LOC112446745	0.800011	1.92516	1.76937	0.203607
gene-SSB	0.799549	4.11126	0.504877	0.488418
gene-ADIPOQ	0.799479	3.38853	3.59654	0.0776049
gene-METTL9	0.799425	5.7989	1.07699	0.316041
gene-C2H2orf72	0.796861	2.45378	2.52732	0.133032
gene-ODC1	0.79585	5.01987	0.24523	0.62773
gene-LGALS12	0.794745	3.15023	2.60512	0.127645
gene-SAMSN1	0.794634	6.42803	0.583649	0.4569
gene-LOC525426	0.794621	2.63238	1.12582	0.305688
gene-SRSF5	0.794078	5.17648	0.22111	0.645054
gene-PLSCR5	0.793837	4.0718	7.23321	0.0169686
gene-AIPL1	0.792453	2.53719	4.06811	0.0622291
gene-LOC112449594	0.792283	2.19492	1.59005	0.226846
gene-UNC119	0.791645	3.77562	0.256293	0.62014
gene-A4GNT	0.790069	2.61189	1.41699	0.252655
gene-LOC101905641	0.789902	0.972647	1.2759	0.276649
gene-LOC101904375	0.789208	3.05273	2.04675	0.173318
gene-KEH36_p01	0.787462	11.456	0.514095	0.484541
gene-LOC104974735	0.787394	1.98239	3.33876	0.0879107
gene-LOC100847469	0.786671	3.61782	2.92781	0.107949
gene-RRP36	0.78658	1.58816	0.435037	0.519666
gene-LOC104972568	0.786347	3.4286	3.05297	0.101313
gene-LOC616241	0.78553	3.54235	3.94032	0.0660084
gene-LOC112447436	0.78331	2.31288	3.01171	0.11033
gene-WDR5B	0.78313	2.13878	2.51105	0.134194
gene-KRT18	0.783	1.07769	0.734571	0.405079
gene-RAC2	0.782997	5.05399	0.351354	0.562301
gene-LOC112447503	0.782652	3.63994	5.222	0.0375013
gene-MLX	0.782558	2.49914	1.40312	0.254888
gene-RPUSD1	0.782267	0.819133	0.75289	0.399422
gene-ATP5F1B	0.782075	4.18454	0.21528	0.649416
gene-TLR3	0.780886	2.90685	1.84267	0.194991
gene-ALKBH4	0.780008	2.40788	1.88623	0.190088
gene-LOC104975190	0.779787	0.758041	0.837595	0.374765
gene-CLEC4E	0.779742	2.89456	3.16577	0.0957487
gene-LOC112449510	0.779691	2.16667	3.767	0.0715769
gene-PSMA4	0.779645	3.35851	0.925641	0.351464
gene-RNASEK	0.779371	2.52904	0.233831	0.635778
gene-TPRG1L	0.779323	2.58045	0.333457	0.572317
gene-LOC101905357	0.779289	1.95377	1.33177	0.266797
gene-SWI5	0.779281	2.64084	1.66681	0.216501
gene-LOC112442077	0.779105	1.07844	1.14028	0.302712
gene-RBM3	0.778775	4.06995	0.323728	0.577914
gene-LOC785804	0.778652	2.52469	3.07841	0.100025
gene-ITGAD	0.778641	4.39594	4.08403	0.0617765
gene-BOLA-3	0.777715	5.99899	0.122492	0.731281
gene-RFXANK	0.777627	2.67074	1.87353	0.191502
gene-BTBD17	0.776332	1.69251	1.16691	0.297337
gene-ZNF527	0.775909	3.48799	5.22778	0.0374104
gene-LIAS	0.775691	2.74703	2.41285	0.141475
gene-LOC100852061	0.775292	1.24637	0.867646	0.366564
gene-MLLT11	0.775085	3.86671	1.3025	0.271899
gene-SRI	0.775029	5.43187	1.16801	0.297119
gene-SMDT1	0.775004	3.29415	0.376191	0.548966
gene-GAL3ST4	0.774833	1.46396	1.13907	0.30296
gene-C17H4orf33	0.774198	3.79291	4.97672	0.0416135
gene-SIRPA	0.774075	5.29741	1.05874	0.320037
gene-LOC100852077	0.773947	3.26144	0.944908	0.346648
gene-CCL11	0.77366	1.53912	1.18497	0.293767
gene-CPA1	0.773363	1.26232	1.35325	0.263135
gene-LOC538435	0.772567	4.10428	6.628	0.0213219
gene-BCDIN3D	0.771861	2.366	2.96156	0.106109
gene-SLC23A1	0.770251	4.81818	0.643289	0.43522
gene-LOC112445661	0.770207	3.50703	1.85094	0.194047
gene-LOC112447847	0.769673	2.38422	2.34293	0.146957
gene-TNNI3	0.766941	1.38937	0.948958	0.345648
gene-CREM	0.766622	6.5952	0.808589	0.382944
gene-LOC101904386	0.766239	4.08922	6.49115	0.0224776
gene-LOC101903478	0.764885	1.62483	0.426609	0.523681
gene-C19H17orf98	0.764578	1.06406	0.707403	0.413699
gene-LOC112447116	0.763865	1.63318	1.04581	0.322911
gene-LOC112441996	0.763188	1.61978	0.89474	0.359394
gene-PRAF2	0.763017	1.44141	0.935987	0.348866
gene-ATP6V1E1	0.762796	4.30561	0.358397	0.558455
gene-LOC101907567	0.762464	3.21216	0.536609	0.475291
gene-LOC112449334	0.762316	1.16541	0.828647	0.37726
gene-LOC100847947	0.762307	3.25315	0.486926	0.496126
gene-LOC112443845	0.762253	1.43075	2.05569	0.17244
gene-DCAF15	0.76155	2.41666	1.60048	0.225404
gene-TEX46	0.761401	1.92737	1.75002	0.205963
gene-SLC39A5	0.760208	1.1329	1.55532	0.231739
gene-LOC112442554	0.759936	2.51416	0.73872	0.403787
gene-LOC112442406	0.759132	4.943	2.83094	0.113448
gene-HNRNPA2B1	0.758994	6.13727	0.263445	0.615344
gene-ICMT	0.758983	2.50485	2.15711	0.162857
gene-ACTR3	0.758413	6.21192	0.501377	0.489905
gene-LOC112441787	0.755747	2.00595	1.0933	0.312529
gene-IFI6	0.755209	1.79094	1.21279	0.288379
gene-LOC104969447	0.754633	2.66028	3.12796	0.0975719
gene-RNF5	0.754585	2.25123	0.330181	0.574189
gene-MAP1LC3B	0.754063	4.49647	0.422093	0.525856
gene-PRDX2	0.753897	3.04658	0.25077	0.623903
gene-LOC101904701	0.753386	3.03478	2.05388	0.172618
gene-PSMB8	0.752677	5.16858	0.15619	0.69833
gene-LOC107132519	0.752228	3.63316	2.32822	0.148144
gene-LOC112449255	0.751883	1.70852	3.40075	0.0852902
gene-NUDT13	0.751871	3.26585	4.64217	0.0481033
gene-LOC101908015	0.751328	2.45798	1.39851	0.255636
gene-EMILIN3	0.751063	1.22569	1.05784	0.320235
gene-LOC112441863	0.7503	1.72112	2.7346	0.119257
gene-KLHL40	0.749528	2.0977	1.97852	0.180209
gene-LOC112445958	0.749393	2.01863	1.825	0.197025
gene-LOC788228	0.748946	2.12395	3.101	0.0988974
gene-RNF151	0.748612	2.03922	2.41523	0.141293
gene-RAD9A	0.748032	2.20053	0.915186	0.354118
gene-RN18S1	0.747464	12.298	0.296267	0.594344
gene-NAIP	0.747234	5.97388	0.742368	0.402656
gene-SP5	0.747141	1.09206	1.29816	0.272667
gene-LOC510904	0.747071	2.51504	2.29259	0.151067
gene-CPSF4L	0.746876	2.68926	3.04645	0.101646
gene-LOC512486	0.746631	4.04632	2.04084	0.173902
gene-RNF167	0.74652	2.56579	1.09498	0.31217
gene-DPPA2	0.745849	2.96358	3.71293	0.0734269
gene-LOC101902306	0.745713	1.97395	0.974413	0.339456
gene-LOC112446641	0.745246	1.96809	1.28124	0.275686
gene-YJEFN3	0.744998	2.28768	1.93931	0.184326
gene-ABCG5	0.744787	4.2828	2.69791	0.121564
gene-LOC618826	0.744629	1.02184	0.570872	0.461776
gene-LOC107132228	0.744383	1.04254	0.210769	0.65284
gene-LOC112446640	0.74405	1.63754	1.09045	0.313138
gene-LOC100336443	0.743979	3.76596	1.57545	0.228886
gene-LOC112442600	0.742749	1.61806	0.902727	0.357319
gene-LOC112449562	0.741788	1.1422	1.27516	0.276783
gene-KEH36_p10	0.741195	10.7476	0.337016	0.570296
gene-ZNF414	0.740866	1.23127	0.816742	0.380618
gene-MED31	0.740279	1.71006	0.892018	0.360105
gene-PXMP2	0.739909	2.52445	2.89132	0.109981
gene-LOC112442354	0.739895	2.53376	1.09782	0.311565
gene-STEAP1	0.739659	2.88547	1.91376	0.187071
gene-DPY30	0.738613	3.30841	1.64939	0.218795
gene-LDHB	0.738604	5.03228	0.625516	0.441503
gene-IFNGR2	0.738439	5.17047	0.717303	0.410525
gene-LOC112441864	0.737327	3.37674	3.24668	0.0919827
gene-LAMTOR4	0.737247	2.55286	0.374717	0.54974
gene-TDGF1	0.73658	2.20541	1.2828	0.275407
gene-LOC112448545	0.735743	1.51744	0.849511	0.371481
gene-DRG1	0.735531	3.78401	1.65704	0.217783
gene-LOC104974661	0.735409	2.42084	2.72464	0.119878
gene-EMP3	0.735333	3.92933	0.314995	0.583035
gene-LOC100296624	0.734808	2.33853	1.16905	0.296912
gene-LOC112442051	0.734245	1.01334	1.24526	0.282261
gene-RFC3	0.733687	3.65964	2.37904	0.144094
gene-EIF4A1	0.733619	4.66193	0.267454	0.612691
gene-DYDC2	0.732156	2.70097	2.37277	0.144586
gene-MUCL1	0.731884	2.04709	1.50134	0.23962
gene-LOC107131728	0.731883	2.00063	0.503297	0.489088
gene-RAB8B	0.731598	6.17265	1.4025	0.254987
gene-SEC62	0.731299	5.09189	0.983031	0.337396
gene-LOC101905966	0.731108	2.70423	1.43473	0.249838
gene-DNAJC19	0.730662	2.03742	1.10677	0.309671
gene-CLECL1	0.730496	3.31136	3.29081	0.0900034
gene-DTX3	0.730439	1.68907	1.531	0.235247
gene-MRFAP1L1	0.729829	3.41028	0.305033	0.588993
gene-C5H22orf46	0.729766	2.0208	0.812149	0.381926
gene-LOC112447566	0.729468	3.29366	2.26375	0.153486
gene-LOC100849050	0.728496	2.45601	0.698228	0.416674
gene-ZFP36L2	0.728364	4.67152	0.169262	0.686668
gene-CSTB	0.728149	1.57449	1.10952	0.30909
gene-GPX3	0.727937	2.35977	2.05825	0.17219
gene-LOC112442986	0.727931	3.48021	2.38787	0.143404
gene-LOC112442050	0.727676	0.859258	0.92508	0.351606
gene-LOC112442598	0.726883	1.17826	0.826786	0.377782
gene-PP2D1	0.72662	3.77813	2.12946	0.165402
gene-ITGB1BP1	0.726339	3.93305	1.19511	0.291787
gene-CTSL	0.72573	2.01077	0.941537	0.347484
gene-LOC112443196	0.725016	2.09415	1.30141	0.272091
gene-LOC112449539	0.724695	2.84864	2.76427	0.11743
gene-LOC107131418	0.724457	1.22172	1.43575	0.249677
gene-ATP6V0B	0.7242	2.48482	0.289631	0.598463
gene-MAGOH	0.724172	3.47714	0.723453	0.408572
gene-LOC112442744	0.723998	2.94406	2.19111	0.159794
gene-HELB	0.7233	5.31072	1.25569	0.280333
gene-LOC112446382	0.722807	3.23345	3.77078	0.0714494
gene-PARS2	0.722621	1.13332	0.801966	0.384849
gene-HTR1D	0.722575	1.72349	1.28318	0.275337
gene-CFAP20	0.722375	3.13914	1.80727	0.199092
gene-LOC112444309	0.72182	2.04325	1.96499	0.181616
gene-LOC100335828	0.721657	4.37686	2.39	0.143239
gene-PPIL1	0.721168	4.06875	2.75036	0.118283
gene-LOC101903896	0.72056	3.39379	1.98617	0.179419
gene-TWIST1	0.720389	1.00572	0.613048	0.445999
gene-UBE2V1	0.720012	5.17269	0.756	0.398474
gene-LOC101904062	0.719434	2.09624	1.28835	0.274412
gene-UBALD2	0.718436	3.92449	0.220717	0.645345
gene-PDLIM1	0.718406	5.87064	0.718328	0.410198
gene-FDXACB1	0.718241	1.68828	0.763101	0.396322
gene-LOC112448886	0.717673	1.85746	1.0355	0.325228
gene-LOC112442208	0.716893	2.58313	0.508053	0.487076
gene-PRDX5	0.716632	3.21184	0.216714	0.648336
gene-ARL14EP	0.716036	4.52412	0.522079	0.481226
gene-UGT2B10	0.715313	4.08919	6.69897	0.0207498
gene-UTS2B	0.71529	3.56717	4.92062	0.0426267
gene-RBM42	0.715012	2.38489	0.592906	0.453421
gene-LOC104972390	0.714715	1.29832	1.6904	0.213444
gene-MRPS15	0.714514	3.50823	0.541476	0.47333
gene-IL1RN	0.713831	5.7467	0.275652	0.607346
gene-SLAMF6	0.713619	4.59809	1.07561	0.316341
gene-FCER1A	0.713492	2.17314	1.7645	0.204197
gene-ACOT13	0.713369	3.31682	1.75593	0.20524
gene-GIMAP7	0.712332	3.09799	1.27866	0.27615
gene-EIF3E	0.711451	6.01558	0.575188	0.46012
gene-LYN	0.710958	7.39881	0.700378	0.415974
gene-DYNAP	0.710548	1.33226	1.53276	0.288789
gene-MCTS1	0.710302	2.88467	0.996466	0.334219
gene-LOC112444175	0.709249	2.57625	1.94237	0.184
gene-COX14	0.709233	2.77864	0.517853	0.482976
gene-LOC101905683	0.708693	2.46323	1.25222	0.280973
gene-LOC112447734	0.707562	1.06736	0.938541	0.348229
gene-LOC101906131	0.707547	1.18416	0.852833	0.370573
gene-GSTM1	0.707238	2.99421	2.99217	0.104473
gene-LOC787628	0.707131	1.21515	0.825103	0.378255
gene-ISG20	0.706112	4.33954	0.465578	0.505575
gene-KRT42	0.705833	2.61614	1.0074	0.331665
gene-SENP2	0.705667	5.03993	2.22547	0.156771
gene-ODF4	0.705355	1.79042	1.835	0.19587
gene-SERPINA3-3	0.705286	2.00015	0.899935	0.358043
gene-APOC2	0.705073	2.25932	0.718612	0.410108
gene-SERPINB4	0.704896	4.19787	0.264201	0.614842
gene-LOC112444185	0.704874	1.18995	0.715641	0.411055
gene-TBX21	0.704755	3.62544	1.82191	0.197383
gene-LOC112449515	0.703793	1.64635	1.76058	0.204673
gene-SMCO1	0.703735	2.48058	1.54985	0.232522
gene-SELENOP	0.703157	3.11177	1.13796	0.303188
gene-LOC112444778	0.702787	2.383	0.564292	0.464321
gene-SERPINF1	0.702526	3.19478	1.51073	0.238224
gene-NDUFA6	0.702179	3.95599	0.609433	0.447316
gene-GPRC6A	0.701842	4.14949	2.82625	0.113723
gene-LOC112449550	0.700224	2.67673	2.77964	0.116497
gene-ADGRF3	0.700172	3.08796	2.96206	0.106082
gene-CENPA	0.700088	3.65952	1.9798	0.180076
gene-ID2	0.699683	4.61351	0.401355	0.536065
gene-SLC35A5	0.699672	3.65094	3.31284	0.0890345
gene-LOC521214	0.699331	3.89418	2.7507	0.118261
gene-LOC786348	0.699222	5.59895	0.467009	0.504932
gene-LPAR2	0.698997	1.42841	0.933284	0.349542
gene-LOC618542	0.697839	1.99719	1.09655	0.311835
gene-LOC112448013	0.697576	3.18802	2.49947	0.135028
gene-TRIM7	0.697527	3.40698	2.2746	0.15257
gene-MS4A7	0.697245	4.52486	1.35069	0.263568
gene-RTBDN	0.697091	1.13264	1.08833	0.313594
gene-DPEP2NB	0.696949	1.71472	1.30683	0.271137
gene-SLC25A33	0.696847	4.75831	1.17272	0.296182
gene-LOC112443857	0.69649	2.52862	1.79602	0.200419
gene-ANKRD23	0.695887	1.15437	1.38719	0.257485
gene-LOC101906317	0.695621	2.51134	0.719638	0.409782
gene-KXD1	0.694723	3.23981	0.589971	0.45452
gene-ZPR1	0.694615	3.58163	0.630272	0.439807
gene-CLEC18C	0.694485	3.2008	1.83249	0.196159
gene-NIFK	0.694294	4.09671	0.704266	0.414712
gene-SYTL1	0.693633	2.07128	0.843665	0.373087
gene-LOC112447539	0.69356	1.13363	1.16438	0.297842
gene-LOC104972586	0.693187	0.971829	1.01625	0.329618
gene-LOC100337009	0.692985	1.14468	0.686803	0.420427
gene-KEH36_t06	0.692465	8.69306	0.345013	0.565809
gene-LOC100297097	0.692263	4.74452	5.07823	0.039851
gene-IDH3A	0.692221	3.34771	2.19254	0.159667
gene-ZSWIM2	0.692091	3.33178	1.587	0.227271
gene-EIF4B	0.692004	6.00256	0.355132	0.560232
gene-TRIM48	0.691898	1.14123	0.822608	0.378958
gene-HEXIM1	0.691818	2.18507	0.245383	0.627624
gene-GLIPR2	0.69111	4.27816	0.564759	0.46414
gene-LOC104968990	0.691071	1.54883	1.94974	0.183219
gene-NONO	0.691066	5.19555	0.380307	0.546815
gene-LOC112441777	0.690733	1.82672	0.958671	0.343266
gene-RGS20	0.690368	5.03617	1.68536	0.214093
gene-PSMG1	0.690332	2.88026	1.85112	0.194028
gene-SLC46A3	0.690215	4.25318	0.704429	0.41466
gene-LOC112444480	0.689989	2.99354	1.27817	0.27624
gene-SH3BGRL	0.689932	7.38873	1.84478	0.19475
gene-CRABP2	0.689828	1.78818	0.876599	0.364171
gene-MDFIC2	0.689668	3.27568	2.57015	0.130033
gene-NUDT21	0.689258	3.46234	1.38579	0.257715
gene-RPAIN	0.688998	2.00457	1.84011	0.195284
gene-LOC112447060	0.688645	1.12746	0.812389	0.381857
gene-LOC101906989	0.688273	2.27182	1.86551	0.192401
gene-COMMD6	0.687658	5.07433	0.819518	0.379831
gene-ANG	0.686976	3.50723	5.52178	0.0331021
gene-GPR18	0.68688	1.74694	0.541263	0.473416
gene-TTLL2	0.686878	2.08628	1.11813	0.307288
gene-PPP2R5A	0.68617	5.96879	1.39382	0.2564
gene-LOC100847870	0.685942	2.87008	1.48136	0.242626
gene-LOC100848581	0.684656	1.86039	0.473313	0.502114
gene-LOC104975099	0.684451	1.41581	0.62157	0.442918
gene-LOC112444529	0.684417	3.58352	2.20562	0.158508
gene-LOC112446407	0.684172	0.749516	0.732886	0.405605
gene-LOC112446042	0.684108	1.83702	2.03551	0.17443
gene-KRT27	0.683354	1.5631	1.19344	0.292112
gene-NDUFAF7	0.683336	4.88905	0.709747	0.412944
gene-MSN	0.683311	6.47877	0.763702	0.39614
gene-RAD51	0.682765	4.55706	4.64119	0.048124
gene-RRH	0.682071	3.11594	3.13031	0.0974572
gene-VWDE	0.68127	4.43191	4.19546	0.0587146
gene-LOC508086	0.681138	1.64978	1.1976	0.291304
gene-MXRA8	0.680562	0.838682	0.580424	0.458123
gene-PHAX	0.68045	3.69702	1.55753	0.231423
gene-LOC101904857	0.680078	2.10824	1.29312	0.273561
gene-LOC112442682	0.679918	0.936118	0.833158	0.375999
gene-LOC104972052	0.679636	4.49116	1.07747	0.315937
gene-LOC107132345	0.679547	1.85995	0.98745	0.336346
gene-LOC112445630	0.679175	4.26138	2.15389	0.16315
gene-ATP5MD	0.678422	3.1322	0.32296	0.578361
gene-C11H2orf73	0.678214	4.02261	4.82206	0.0444773
gene-LOC112448790	0.678132	4.03336	3.04935	0.101498
gene-CFL2	0.677429	2.17909	0.825367	0.378181
gene-NME2	0.677284	3.81107	0.207952	0.655001
gene-MCEMP1	0.676861	2.24269	0.588096	0.455223
gene-LOC112447474	0.676394	1.19306	0.719075	0.409961
gene-CHMP4A	0.676164	2.40254	0.681437	0.422208
gene-LOC520402	0.675967	2.50997	2.1689	0.161787
gene-LOC101904249	0.675538	2.25161	1.60644	0.224585
gene-LOC101902225	0.674384	4.14279	8.21636	0.0119005
gene-FBL	0.674346	3.4733	0.852215	0.370742
gene-LOC112442211	0.673975	4.11112	1.61324	0.223655
gene-LOC112444649	0.673921	3.08834	4.06917	0.0689575
gene-LOC112444742	0.67366	1.53589	1.04225	0.323707
gene-C19H17orf100	0.673051	3.48431	2.0138	0.176604
gene-NANP	0.672091	2.49055	2.94164	0.10719
gene-C26H6orf52	0.672054	3.23461	4.28815	0.0563031
gene-PRKAR1A	0.671634	5.10826	0.362092	0.556458
gene-LOC112448388	0.671546	1.24229	0.633833	0.438545
gene-VNN3	0.671531	2.6221	1.65412	0.218168
gene-SKA3	0.671483	3.22784	3.48195	0.0819977
gene-LOC101905951	0.671427	0.764427	0.592556	0.453552
gene-IL23A	0.671153	2.25887	0.761597	0.396776
gene-LOC101906656	0.670879	2.89698	1.95451	0.182716
gene-CD14	0.670342	2.07916	0.504942	0.488391
gene-CDC42EP5	0.67027	2.41445	2.9877	0.10471
gene-LOC528329	0.670005	4.92145	0.994996	0.334564
gene-LSM1	0.668808	3.31729	1.15463	0.299799
gene-LOC101905788	0.66871	1.11489	1.06215	0.319285
gene-TMEM106B	0.668521	4.02114	4.40098	0.053523
gene-NUCB2	0.667562	4.57503	4.17152	0.0593569
gene-ARL4D	0.667521	3.84577	2.04251	0.173736
gene-ATP5MC3	0.667068	2.16073	0.204924	0.657345
gene-LOC112448796	0.667059	3.05882	4.0495	0.0627633
gene-MAMSTR	0.666984	1.44905	0.716732	0.410707
gene-ATP5PB	0.666403	4.76675	0.410719	0.53141
gene-LOC112444615	0.666392	3.1031	4.89248	0.0431457
gene-PPP1CA	0.666238	2.98324	0.188848	0.67015
gene-PPM1G	0.666025	3.99844	5.81847	0.0293285
gene-LOC100298453	0.665947	2.18929	1.35974	0.262042
gene-BZW1	0.665611	5.30783	0.256216	0.620192
gene-CRIPT	0.664884	3.59084	0.849665	0.371439
gene-LOC112442540	0.664411	1.89893	1.51093	0.238194
gene-LOC112444288	0.664302	2.05282	0.80654	0.383532
gene-S100Z	0.663615	1.59903	0.519269	0.482388
gene-RNASE12	0.663509	4.12263	2.37395	0.144494
gene-PPP1R2	0.662991	3.92816	1.11444	0.308059
gene-LOC101903600	0.662723	2.22488	2.25552	0.154185
gene-LOC104972445	0.662644	1.44732	0.853643	0.370352
gene-FCN3	0.662589	1.81455	0.586006	0.45601
gene-KRT6C	0.662421	2.46941	0.71654	0.410768
gene-PLIN2	0.66192	4.32093	0.379794	0.547082
gene-FXYD3	0.661582	2.2221	0.939103	0.348089
gene-BOLA-DRB3	0.661008	5.0192	0.242032	0.629964
gene-LOC101901960	0.660955	1.29182	0.94669	0.346208
gene-TIMM21	0.660783	2.10331	1.12226	0.306426
gene-LOC112442615	0.660579	1.73546	0.63434	0.438365
gene-KCNMB1	0.660151	3.48867	2.5753	0.129678
gene-BCL6B	0.659801	2.2054	2.21815	0.157409
gene-MMP27	0.659473	3.01948	3.17649	0.0952393
gene-MAPK14	0.659452	6.28316	1.16943	0.296836
gene-LOC618125	0.659115	2.29475	2.46911	0.137246
gene-LOC107132213	0.658415	2.38222	1.04516	0.323056
gene-SRSF1	0.658244	3.18834	0.334386	0.571788
gene-AP3M1	0.657121	4.05043	2.35014	0.14638
gene-CLEC4D	0.656859	2.60112	2.05285	0.172719
gene-ALYREF	0.656829	3.41157	0.454445	0.510631
gene-MRPS33	0.656804	3.22634	0.449385	0.512959
gene-TM9SF2	0.656208	5.42099	2.63192	0.125852
gene-AKTIP	0.655773	3.46532	3.53002	0.0801199
gene-UQCRFS1	0.655662	2.87252	0.208889	0.65428
gene-OASL	0.655372	3.57071	2.46867	0.137279
gene-MPST	0.655133	2.67717	1.76398	0.204261
gene-FAM45A	0.654502	3.91998	0.623203	0.442331
gene-LOC100125776	0.654012	5.46249	5.03184	0.0406454
gene-USP20	0.653837	4.92565	3.88804	0.0676323
gene-LOC112448740	0.653764	2.49158	2.54552	0.131748
gene-LOC112447171	0.653642	1.43898	0.589766	0.454596
gene-LOC112445852	0.653563	2.68296	0.780771	0.391042
gene-HNRNPH3	0.653225	4.57685	0.508613	0.486841
gene-CTXN3	0.653201	4.53375	4.87268	0.0435153
gene-TARM1	0.652822	5.30126	2.61915	0.126702
gene-RNF113A	0.652541	3.75072	0.43179	0.521207
gene-DOHH	0.652434	2.79213	2.37365	0.144517
gene-SPTY2D1OS	0.652262	1.21112	1.04676	0.322698
gene-LOC112447737	0.651542	2.06271	1.52702	0.235828
gene-LOC112449030	0.651456	3.5206	1.83096	0.196335
gene-CLEC1B	0.650706	2.72763	1.12164	0.306555
gene-SERPINA3-8	0.650068	2.6942	2.05608	0.172402
gene-TRPV1	0.649768	4.50033	3.71222	0.0734512
gene-ZNF207	0.649292	4.22347	0.941244	0.347557
gene-TAF11	0.649209	3.25953	1.96942	0.181154
gene-GRIN3B	0.648996	3.76715	1.56562	0.230273
gene-RHOA	0.648877	6.26984	0.565191	0.463972
gene-LOC104969595	0.648693	4.18462	1.30318	0.271778
gene-LOC104976051	0.64857	3.02924	1.87458	0.267488
gene-LOC107131795	0.648416	1.48969	0.838477	0.374521
gene-LIPN	0.648361	4.1806	4.60899	0.0488093
gene-PSTK	0.648325	3.19954	2.66176	0.12389
gene-LOC112443179	0.647739	2.39967	0.555552	0.467738
gene-XCL1	0.647706	1.14187	0.535299	0.475821
gene-LOC112442369	0.647599	1.65199	1.23481	0.284211
gene-LOC538060	0.647444	4.58184	1.73598	0.207694
gene-PYGO1	0.646829	3.92148	3.62169	0.0766787
gene-LOC112445079	0.646582	1.78995	0.738218	0.403943
gene-LOC112444588	0.646563	1.16091	1.06857	0.317876
gene-LOC101903165	0.646255	1.81919	1.61818	0.222983
gene-SERINC2	0.646117	4.7533	0.709335	0.413076
gene-SARAF	0.646093	4.33136	1.54462	0.233274
gene-LOC112448027	0.645719	2.82596	1.58191	0.227982
gene-LOC100139916	0.645627	3.74889	0.109062	0.745846
gene-S100G	0.645517	1.47347	1.29677	0.272914
gene-LOC112445112	0.645443	2.56679	1.78706	0.201484
gene-LOC112445957	0.64495	4.62689	1.55821	0.231327
gene-LOC112446741	0.644858	0.989746	0.797869	0.386034
gene-LOC521902	0.644712	3.12147	1.91953	0.186447
gene-LOC112447138	0.644281	0.801907	0.565426	0.463881
gene-LOC104974641	0.64404	3.6925	2.64863	0.124749
gene-LOC101905498	0.643933	3.15775	2.22354	0.156939
gene-RNF114	0.643785	4.67649	2.21595	0.157601
gene-TAX1BP3	0.643411	2.0355	0.371177	0.551607
gene-LOC112449060	0.642131	2.83293	2.7767	0.116675
gene-CXHXorf65	0.641516	0.836955	0.523201	0.480763
gene-LOC107131510	0.641087	2.2626	0.515716	0.483865
gene-LOC104968938	0.641076	2.27979	1.14518	0.301714
gene-LOC104976639	0.641029	1.22638	0.7315	0.406039
gene-SUDS3	0.640869	5.44487	3.41467	0.0847148
gene-LOC100336631	0.640774	1.36148	0.791616	0.387854
gene-LOC112446747	0.640673	5.80481	2.85841	0.111855
gene-LOC512867	0.640496	2.70394	1.75693	0.205117
gene-KBTBD2	0.640421	4.00977	1.53295	0.234963
gene-ADAM1B	0.639223	2.08976	1.25438	0.280575
gene-LAMP1	0.639109	4.05796	0.299945	0.592086
gene-LOC107132783	0.638976	2.51406	0.612558	0.446177
gene-LOC785168	0.638888	4.24945	0.899311	0.358204
gene-LOC112445440	0.638015	3.1208	1.69375	0.213015
gene-TMEM14A	0.637174	2.60216	1.70185	0.211981
gene-ZDHHC20	0.637173	5.80672	0.919417	0.353041
gene-LOC101905303	0.637133	1.55916	0.450426	0.512478
gene-HIST2H2AA4	0.636958	2.14965	0.234623	0.635211
gene-ETAA1	0.636418	2.69985	1.0173	0.329376
gene-LOC784254	0.635897	2.9657	2.30991	0.149637
gene-LOC112444628	0.635755	1.80176	1.25245	0.280931
gene-LOC101907682	0.635643	3.80731	3.04498	0.101721
gene-LOC112448380	0.635519	2.11827	0.725503	0.407925
gene-PTBP3	0.635154	6.54191	0.814589	0.38123
gene-SOWAHA	0.635088	0.86485	0.60612	0.448529
gene-LOC112442564	0.634314	1.40287	1.26383	0.278842
gene-LOC112447088	0.63427	1.05595	0.73313	0.405529
gene-BNIP3L	0.633329	5.34215	0.558834	0.46645
gene-RGS4	0.632696	1.94077	1.0758	0.3163
gene-GPR75	0.632474	2.42814	2.47488	0.136821
gene-ZCCHC12	0.63197	1.69826	0.887934	0.361175
gene-NDUFB5	0.631551	4.00265	0.471131	0.503086
gene-LOC112447320	0.630989	2.12339	1.00725	0.3317
gene-LRRC42	0.630038	4.01961	1.86261	0.192727
gene-LOC112447411	0.629829	2.92604	0.566392	0.463506
gene-LRRC19	0.629649	3.13908	2.21251	0.157902
gene-EFNB3	0.629239	2.2151	1.7691	0.203641
gene-LOC101906218	0.628877	2.95175	1.25266	0.280891
gene-LOC101902622	0.628473	1.38745	0.557555	0.466951
gene-LOC101902504	0.628438	4.73583	2.61346	0.127084
gene-RHOG	0.62832	4.4542	0.362526	0.556225
gene-LOC112447447	0.62811	2.49951	1.99473	0.178541
gene-LOC107131651	0.627646	4.204	4.50532	0.0510949
gene-TXNDC2	0.627603	1.6067	0.629853	0.439956
gene-FRG1	0.62716	4.04712	0.628867	0.440307
gene-LOC100125913	0.627009	2.8309	2.1883	0.160044
gene-LOC104972144	0.626468	3.3593	2.06011	0.172008
gene-LOC506121	0.625644	1.02844	0.562668	0.464953
gene-MIXL1	0.625151	1.29529	0.765654	0.395552
gene-LOC112447406	0.625068	3.34674	1.50208	0.239509
gene-LOC107133219	0.624926	1.11233	0.672555	0.425182
gene-GSTM3	0.624287	1.04388	0.985264	0.336864
gene-FSCN3	0.624281	2.21432	1.53961	0.233997
gene-LOC104976269	0.623478	1.28881	1.28496	0.275018
gene-MIR2284AA-2	0.623135	1.02181	0.422787	0.525521
gene-LOC107132283	0.622585	2.16482	1.98739	0.179294
gene-LOC112442028	0.622559	2.51207	1.79236	0.200853
gene-LOC100848721	0.622498	1.10611	0.941609	0.347466
gene-TTC5	0.622366	3.22471	5.33933	0.035703
gene-CCR1	0.622133	4.06335	0.2144	0.65008
gene-LOC112448459	0.622105	1.41373	1.12839	0.305156
gene-LOC616149	0.622076	4.43302	2.38274	0.143804
gene-MUC6	0.621992	6.19205	0.647549	0.433735
gene-LOC101905136	0.621068	1.69488	0.8097	0.382626
gene-RAMMET	0.62056	2.48781	1.0416	0.323854
gene-ANGPTL3	0.620488	2.19156	1.6751	0.21542
gene-PRR13	0.620353	3.81508	0.168048	0.687729
gene-GSTP1	0.619895	0.964129	0.282164	0.603172
gene-LOC112442751	0.6197	3.61477	1.80895	0.198895
gene-LOC112446690	0.619476	1.79561	0.552844	0.468805
gene-HOXC12	0.619229	1.32349	0.531702	0.477281
gene-LOC112448791	0.619016	1.50139	0.42072	0.526521
gene-LOC100125949	0.618622	1.99097	1.67833	0.215001
gene-LOC100847415	0.618463	1.06076	0.398317	0.537591
gene-LOC107132170	0.617723	3.01418	4.22711	0.0578776
gene-RNF135	0.617656	3.89804	0.97008	0.340499
gene-NEU1	0.617352	1.04319	0.843204	0.373214
gene-CCT6A	0.617204	3.52946	0.395639	0.538944
gene-CYTIP	0.616858	6.48702	1.03721	0.324842
gene-LOC112443243	0.616656	1.80002	1.8487	0.194303
gene-LOC112449066	0.616389	1.93091	1.9966	0.17835
gene-MTMR11	0.616376	2.34334	1.65462	0.218103
gene-LOC104975667	0.616282	2.48435	0.976226	0.339021
gene-LOC107131666	0.615918	2.72714	0.81154	0.3821
gene-DNAJA2	0.615835	4.06936	0.425572	0.52418
gene-ABRAXAS1	0.615441	3.28594	1.35248	0.263266
gene-LOC615303	0.615113	4.14019	1.68115	0.214636
gene-APOBEC3Z1	0.614788	3.96496	0.0919221	0.76597
gene-MANSC4	0.61477	3.49426	1.52757	0.235747
gene-LOC787822	0.614592	2.51106	0.660996	0.429102
gene-LOC101907017	0.614515	2.14027	2.09507	0.168638
gene-DALRD3	0.614409	1.20646	0.596908	0.45193
gene-LOC107132963	0.614113	1.91626	0.844688	0.372805
gene-LOC104969171	0.614004	1.15675	1.28107	0.275718
gene-LOC112445085	0.613545	1.67241	1.30397	0.271639
gene-LOC112443477	0.61334	1.74263	0.930418	0.350261
gene-KIRREL2	0.612963	2.73251	1.57432	0.229046
gene-LOC112448514	0.612441	3.91369	3.79275	0.0707152
gene-LOC112443195	0.612089	3.07564	1.42674	0.251101
gene-SEMA3G	0.612062	2.47151	1.03597	0.325121
gene-RPS4Y1	0.611993	3.79212	1.52462	0.236178
gene-LOC107132752	0.611878	2.96723	1.48466	0.242126
gene-LOC518080	0.611795	5.91383	2.94138	0.107204
gene-LOC112448745	0.611767	1.29634	0.727368	0.407337
gene-MGC139164	0.611587	3.18803	0.707092	0.413799
gene-ABTB1	0.611562	1.95614	0.256343	0.620107
gene-LOC104969678	0.611507	1.7087	0.940972	0.347624
gene-ZNF428	0.611278	2.2362	1.31061	0.270473
gene-RNASE4	0.611183	3.91178	4.0783	0.0619389
gene-CYBB	0.611064	4.8589	1.31427	0.269832
gene-TOR1B	0.610851	3.64779	0.792835	0.387499
gene-LOC112447489	0.610279	3.00828	2.49595	0.135283
gene-RBM28	0.609882	4.74864	3.14256	0.0968628
gene-LOC112446829	0.609878	4.46097	3.15242	0.0963877
gene-LOC107131333	0.609547	4.91702	4.40513	0.0534239
gene-LOC112447370	0.609512	1.43738	0.748309	0.400825
gene-ATP4B	0.609129	1.32387	0.41347	0.530057
gene-LOC112442238	0.608988	2.25428	0.924237	0.351819
gene-LOC104976142	0.608852	2.54515	2.38684	0.228625
gene-TMED9	0.608528	2.86534	0.243341	0.629047
gene-ODF3	0.608494	0.928078	0.562961	0.464839
gene-LOC112441784	0.60822	3.6003	3.00344	0.103878
gene-TRIAP1	0.608003	1.00866	0.396402	0.538558
gene-ANKRD39	0.607983	2.28844	1.25546	0.280376
gene-KLHL24	0.607823	4.46521	3.42954	0.0841053
gene-SLC38A2	0.606554	3.9102	0.543597	0.472481
gene-AP2S1	0.60653	3.50357	1.12336	0.306198
gene-LOC112442224	0.605906	1.18795	0.482939	0.497867
gene-RIT1	0.605579	4.60099	0.182678	0.675239
gene-LOC107131843	0.605264	1.35132	0.483378	0.497675
gene-SNU13	0.605228	3.49965	0.36295	0.555997
gene-TSPAN10	0.605212	1.24761	1.25282	0.280862
gene-LOC112445205	0.604709	3.63412	2.79027	0.115857
gene-DSEL	0.60444	3.95046	6.2489	0.0247058
gene-LOC519902	0.604384	1.11067	0.426543	0.523713
gene-BUD31	0.603597	4.05926	0.441655	0.516553
gene-LOC112445985	0.60281	2.2872	1.71658	0.210116
gene-ICOS	0.602248	3.74022	1.21911	0.287176
gene-SFRS18	0.602228	3.53571	1.47588	0.243459
gene-PSMB3	0.601624	3.73674	0.442346	0.516229
gene-LOC101905532	0.601471	4.13874	1.41806	0.252484
gene-LOC112448064	0.601419	4.23511	2.71835	0.120272
gene-TTC24	0.601128	3.12473	1.23593	0.284001
gene-LOC112445774	0.601041	1.87474	0.61745	0.444403
gene-IGFL1	0.600814	1.31727	0.401615	0.535934
gene-PCNP	0.600791	4.53512	0.237518	0.633148
gene-LOC112448137	0.600568	1.73711	0.462537	0.506947
gene-SURF2	0.600348	2.25012	0.373703	0.550273
gene-CISH	0.599591	1.78027	0.533144	0.476695
gene-LOC100847963	0.599512	0.834689	0.497129	0.491719
gene-TRMT61B	0.599278	2.74385	1.91595	0.186834
gene-LOC112449254	0.599259	4.40657	0.426241	0.523858
gene-LOC104969448	0.599033	1.84298	1.46759	0.244726
gene-LOC112441775	0.599025	2.20937	1.83093	0.25434
gene-LOC104969669	0.598893	2.7978	0.705292	0.41438
gene-NADK	0.598163	5.24859	0.271097	0.610304
gene-LOC107131259	0.597847	3.69265	1.52152	0.236633
gene-BEST4	0.597499	1.37583	0.837988	0.374656
gene-LOC112443424	0.597179	3.23939	1.11712	0.307497
gene-SUB1	0.596453	5.23296	0.509505	0.486465
gene-NKG7	0.596209	1.70711	1.0428	0.323584
gene-LOC112444763	0.595997	2.99705	2.13384	0.164996
gene-LOC112448126	0.595853	3.51889	2.40014	0.142453
gene-LOC112442080	0.595685	1.40514	1.02532	0.32754
gene-TMEM256	0.595619	2.4999	0.348026	0.564137
gene-LOC100196901	0.595303	2.51143	0.278134	0.605748
gene-HIST1H2AC-2	0.595212	3.37786	1.2804	0.275838
gene-ZNF389	0.595157	1.7417	1.02922	0.32665
gene-PBXIP1	0.594873	4.0897	0.467449	0.504734
gene-PGK1	0.594533	4.78196	0.961481	0.342582
gene-ESPL1	0.594453	3.68597	2.52879	0.132928
gene-PSMB1	0.593738	4.32492	0.681123	0.422312
gene-EIF3L	0.593584	4.16105	0.727434	0.407316
gene-DBI	0.593178	3.54172	0.190979	0.668416
gene-LOC101904252	0.592846	2.78848	0.636941	0.437448
gene-FSD1L	0.592781	5.47309	2.93877	0.107347
gene-LOC112448370	0.59242	4.30939	4.04448	0.0629085
gene-USP3	0.592235	7.10869	0.635237	0.438048
gene-LOC101908745	0.592115	1.72272	0.701403	0.415641
gene-NDUFB9	0.592053	2.9858	0.42665	0.523662
gene-TST	0.592044	1.94833	1.26598	0.27845
gene-LOC107131846	0.591905	2.07156	1.12738	0.305364
gene-UFC1	0.591899	4.7188	2.24286	0.155267
gene-RABGGTB	0.591522	2.60065	0.351339	0.56231
gene-LOC101904022	0.591354	1.85747	0.537459	0.474947
gene-LOC112447047	0.59122	3.32384	1.20269	0.29032
gene-GRPR	0.591066	4.72425	3.88206	0.0678209
gene-ACTR8	0.590984	3.50755	4.0286	0.0633697
gene-LOC112449346	0.590913	2.51902	1.13009	0.304805
gene-YWHAB	0.590638	5.88639	0.254227	0.621541
gene-LOC112444523	0.590601	2.02037	0.721365	0.409234
gene-IBSP	0.590525	2.6326	1.43806	0.249313
gene-GPCPD1	0.590466	5.89701	0.904458	0.356872
gene-LOC104975635	0.590082	3.77574	4.37605	0.0541231
gene-LOC100335751	0.58965	3.24615	0.846657	0.372264
gene-LOC112443438	0.589386	2.99214	0.632513	0.439012
gene-LOC112446337	0.589345	3.01651	2.08062	0.170021
gene-LRRC66	0.58909	4.15171	2.13938	0.164483
gene-LOC107132240	0.589055	5.66725	0.832314	0.376235
gene-BIRC3	0.588788	5.95796	0.239361	0.631844
gene-AAR2	0.588573	3.55383	1.86334	0.215257
gene-GLG1	0.588512	6.68412	2.12224	0.166075
gene-KCNV1	0.588042	3.11846	1.56984	0.229678
gene-MIS12	0.588019	1.77366	0.98234	0.33756
gene-LOC112442388	0.587783	3.05015	1.07147	0.317241
gene-DYNLRB1	0.587718	4.39325	0.784854	0.389837
gene-LOC112446736	0.587558	2.43415	1.06417	0.318841
gene-WBP2NL	0.587059	4.63638	3.68738	0.0743205
gene-AZU1	0.586905	2.07974	0.664737	0.427827
gene-ECI1	0.586755	2.94998	2.66828	0.123467
gene-PTPN6	0.586424	4.32382	0.396682	0.538416
gene-ZNF574	0.586392	1.87704	0.680333	0.422576
gene-LOC112442044	0.586174	2.3394	1.28258	0.275446
gene-PON1	0.586049	4.58019	6.17851	0.0254005
gene-UBA7	0.58603	2.60338	0.533409	0.476587
gene-HEXDC	0.585894	3.48252	3.287	0.0901724
gene-KCTD18	0.585007	3.47715	3.14151	0.0969136
gene-LOC112446125	0.584513	1.57229	0.349935	0.563083
gene-IL12B	0.584224	3.4171	2.16335	0.162289
gene-LOC104973468	0.584072	2.93423	4.14408	0.0601036
gene-LOC104973263	0.583755	3.66843	1.5813	0.228067
gene-EDN1	0.583675	2.48626	1.34633	0.264308
gene-LOC112446003	0.583432	2.61707	1.75156	0.205774
gene-LOC101904923	0.583359	2.09232	2.05638	0.197356
gene-PLEKHF2	0.583348	5.1928	0.500923	0.490098
gene-VMA21	0.583185	3.80703	0.289994	0.598236
gene-LOC101903665	0.583166	3.02608	0.859111	0.368866
gene-RNF181	0.583134	3.10667	0.111998	0.742579
gene-LOC112446753	0.582541	3.70799	2.10701	0.167505
gene-MS4A2	0.581788	2.41983	1.76837	0.203728
gene-LOC101905239	0.581677	3.68478	0.241355	0.630439
gene-LOC100847745	0.581364	2.02239	0.491359	0.494203
gene-FCGRT	0.581327	2.82423	0.84091	0.373847
gene-NHEDC1	0.581301	4.84685	4.63887	0.0481729
gene-TBC1D31	0.580853	5.97049	1.15613	0.299497
gene-LOC112441504	0.580751	0.912196	0.186561	0.672025
gene-CHML	0.58017	3.50675	0.512349	0.485272
gene-LOC101905510	0.579957	2.76078	2.00625	0.177368
gene-IGFBP6	0.579857	1.66534	0.561795	0.465293
gene-TOMM20	0.579589	4.1316	0.563304	0.464705
gene-RAB14	0.579529	4.1227	0.522679	0.480978
gene-CETN2	0.578855	2.08784	0.286194	0.600621
gene-ADRB3	0.578728	1.23797	0.608768	0.447559
gene-PCBP2	0.578436	6.02768	0.487291	0.495967
gene-PABPC4	0.578396	4.63476	0.364039	0.555412
gene-RNF217	0.578251	6.30137	11.228	0.00445158
gene-LOC112444643	0.577829	3.31534	0.999447	0.33352
gene-C25H16orf89	0.577806	3.291	1.4763	0.243394
gene-CTNS	0.577782	3.91187	4.72449	0.0464027
gene-TSPAN31	0.577706	2.29826	0.481002	0.498716
gene-LIPM	0.577502	4.01779	0.829526	0.377014
gene-PCMT1	0.577454	5.1173	1.81631	0.198035
gene-LOC112447000	0.577283	1.48283	0.637515	0.437245
gene-LOC101904740	0.577259	2.26137	0.978488	0.338479
gene-LOC112442622	0.577177	1.61629	1.5806	0.228164
gene-PHOSPHO2	0.576867	1.85968	0.82604	0.377992
gene-LOC112447848	0.576733	2.17429	0.600424	0.450627
gene-CRISP1	0.576482	4.13984	1.56974	0.229691
gene-PRIM1	0.576171	3.83174	1.972	0.180885
gene-LOC101903564	0.576149	1.73828	0.663872	0.428121
gene-LOC101903474	0.575708	1.98246	1.19841	0.291146
gene-LOC112442340	0.57544	1.43485	0.82152	0.379265
gene-OR5D14	0.575366	4.03386	2.54346	0.131893
gene-CGGBP1	0.575159	4.72456	0.464101	0.50624
gene-UAP1	0.574881	5.11744	0.698462	0.416598
gene-DERL2	0.574768	2.74112	1.14443	0.301866
gene-LOC112445525	0.574706	4.0897	2.10392	0.167797
gene-TRAPPC6B	0.574416	2.46993	1.24329	0.282629
gene-PAGE4	0.574088	1.64178	0.474829	0.501441
gene-LOC112448476	0.574054	2.56259	1.38529	0.257796
gene-LOC104973708	0.573813	2.51146	1.20514	0.289846
gene-LTA4H	0.573693	4.21774	3.23031	0.0927304
gene-FATE1	0.5732	2.0376	0.684715	0.421118
gene-LOC107132877	0.573051	5.20879	0.392481	0.540547
gene-LOC785907	0.572726	3.92954	1.96474	0.268599
gene-LOC104968970	0.572459	1.87044	1.42022	0.252139
gene-LOC519127	0.572377	4.05743	3.24989	0.0918372
gene-GPR119	0.57232	1.36562	0.771593	0.393771
gene-LRRC46	0.571506	1.44155	0.589492	0.454699
gene-ERAL1	0.571398	1.92105	0.544025	0.472309
gene-PAG7	0.571093	2.30168	1.13238	0.304334
gene-LY86	0.570979	5.69996	0.74338	0.402343
gene-HSD17B14	0.570565	4.24532	3.28985	0.090046
gene-LOC104971315	0.570047	1.91138	0.793587	0.387279
gene-KLRK1	0.56994	3.85216	3.2728	0.0908053
gene-IL10RA	0.56987	3.21199	0.669538	0.426199
gene-PDZD11	0.569519	2.61212	0.164867	0.690528
gene-C3H1orf52	0.569338	2.59812	0.963229	0.342157
gene-NDUFA3	0.569316	2.06877	0.661526	0.428921
gene-LOC112444839	0.568927	3.07249	1.66408	0.216858
gene-LOC506181	0.56859	2.78168	1.68581	0.214035
gene-LOC112447776	0.568351	4.056	3.07188	0.100353
gene-CMTM3	0.56817	4.81847	0.191488	0.668003
gene-GLT6D1	0.56752	2.13976	0.706867	0.413872
gene-FAM240A-2	0.567366	3.28642	1.74253	0.206885
gene-OR10AD1	0.567307	1.53583	0.662689	0.428524
gene-LOC617783	0.567306	1.22649	0.92436	0.351788
gene-PRG3-2	0.567221	3.0957	0.880121	0.363236
gene-CDK4	0.566426	2.11204	0.276176	0.607008
gene-LOC107132360	0.566239	1.81698	0.953179	0.34461
gene-SOX11	0.566072	3.91905	1.55931	0.23117
gene-PSMB10	0.565875	3.85198	0.184428	0.673786
gene-LOC112447498	0.565843	3.67061	1.98256	0.179792
gene-RHOC	0.565804	2.0991	0.752182	0.399639
gene-DPM1	0.565723	3.60893	1.13858	0.303059
gene-MRPS22	0.565689	3.01741	1.60012	0.225453
gene-LOC107131872	0.565537	1.14929	0.461618	0.507363
gene-MED30	0.565459	3.60574	1.84524	0.194697
gene-LOC784329	0.565076	2.83842	1.41108	0.253603
gene-SMAP2	0.564971	5.4939	1.49827	0.240078
gene-TMCO5A	0.564638	3.39503	1.49375	0.240756
gene-LOC112441514	0.564181	1.24845	0.708716	0.413275
gene-LOC112448876	0.56412	3.25598	0.656187	0.43075
gene-LOC112441534	0.563829	2.70612	1.00333	0.332612
gene-LOC100850436	0.563776	3.24705	1.53309	0.234943
gene-SPRY2	0.563522	3.07973	0.560721	0.465712
gene-RSPRY1	0.5633	4.69296	3.81727	0.0699063
gene-NDUFB10	0.56284	2.37985	0.257843	0.619093
gene-LOC527385	0.562753	3.51268	0.858093	0.369142
gene-LOC107131779	0.562704	1.99915	0.545947	0.471542
gene-AHSA1	0.562689	2.78637	0.645314	0.434513
gene-LOC100848114	0.562483	3.72469	2.48797	0.135863
gene-FAM199X	0.562371	3.58575	1.66203	0.217128
gene-C10H15orf62	0.562173	1.85594	0.76777	0.394916
gene-AHCY	0.562144	4.39899	0.241998	0.629987
gene-LOC112442018	0.56203	2.96925	1.04547	0.322987
gene-PPT1	0.561992	4.28537	0.942128	0.347337
gene-ATP5PF	0.561934	3.63621	0.355475	0.560045
gene-CHP1	0.561122	4.96055	1.4771	0.243273
gene-KBTBD7	0.56105	1.8956	0.541228	0.47343
gene-MORF4L1	0.560784	5.11902	0.263462	0.615332
gene-LOC112447534	0.560771	4.56955	2.57257	0.129866
gene-PQBP1	0.560721	2.73242	0.733487	0.405417
gene-LOC112446376	0.560607	0.776513	0.494588	0.49281
gene-SHISA8	0.55953	1.88304	0.452771	0.511399
gene-DEFB110	0.559168	2.47915	0.95821	0.343379
gene-GJB3	0.558898	1.34525	0.436847	0.518811
gene-SRP9	0.558851	3.8486	0.520011	0.482081
gene-SLC2A3	0.558573	5.09655	0.211385	0.65237
gene-LOC101904855	0.558547	3.40065	2.59711	0.128187
gene-LOC112449597	0.558304	1.16567	0.845904	0.372471
gene-CCDC50	0.558057	5.9784	3.94399	0.0658961
gene-LOC112449573	0.557987	2.44302	1.43505	0.324782
gene-ZBED3	0.557424	4.1579	3.355	0.087215
gene-LOC112443776	0.557358	2.49218	0.820629	0.379517
gene-EIF2S2	0.557065	4.55925	0.557571	0.466945
gene-CTLA4	0.557044	2.19232	1.28592	0.274848
gene-SVBP	0.556672	3.20079	0.382066	0.545901
gene-LOC101903678	0.556565	2.6164	1.74751	0.206272
gene-LOC112441539	0.556345	4.24125	1.24435	0.282431
gene-BPIFA2D	0.555695	3.81463	1.44554	0.24814
gene-ANKS4B	0.555686	3.07574	1.76218	0.204479
gene-LOC101908167	0.555367	1.8737	0.506373	0.487786
gene-DNAJC12	0.555164	5.32671	2.44449	0.139078
gene-LOC112443115	0.555163	3.17736	0.70423	0.414724
gene-TBC1D25	0.554973	3.23435	3.59452	0.0776798
gene-LOC785408	0.554961	3.73576	1.33691	0.265915
gene-UXT	0.55464	3.25684	0.381521	0.546184
gene-LOC104971814	0.55462	1.30668	0.581703	0.457638
gene-LOC112444476	0.553964	2.48285	1.10096	0.310899
gene-NFKBIB	0.553947	3.42319	1.88052	0.190723
gene-ISOC1	0.553836	3.63117	3.5843	0.0780607
gene-LOC112448515	0.553698	3.45913	1.69926	0.212311
gene-LOC783151	0.553676	4.6573	2.78826	0.115978
gene-LOC101904963	0.553569	3.02382	0.611992	0.446383
gene-COX6B1	0.553551	4.20264	0.286236	0.600594
gene-PCGF1	0.553059	1.45062	0.642418	0.435525
gene-SOX2	0.55288	1.30442	1.03758	0.324758
gene-TSG101	0.552763	4.59843	1.43233	0.250215
gene-LOC112447349	0.552724	2.32213	1.06277	0.319148
gene-ZBTB9	0.552325	1.2238	0.695309	0.417628
gene-NGB	0.552088	0.765557	0.356022	0.559747
gene-CFAP300	0.551905	4.24403	3.92095	0.0666046
gene-RNF126	0.551273	2.06406	0.489809	0.494874
gene-CLCA4	0.550784	3.9773	1.61989	0.22275
gene-GGNBP2	0.550267	4.98733	0.826561	0.377846
gene-ST8SIA3	0.550213	3.62615	2.94273	0.107131
gene-GATAD1	0.550151	3.37466	1.1877	0.293231
gene-TAGAP	0.549376	4.14772	0.236335	0.63399
gene-LOC112442031	0.549312	1.77326	0.746167	0.401484
gene-LOC112442569	0.548978	2.57524	2.32669	0.148268
gene-LOC112447064	0.548804	3.51948	1.77676	0.202717
gene-UBE2F	0.548684	5.21033	1.31724	0.269314
gene-LOC523702	0.548151	3.02981	0.889474	0.360771
gene-KRT17	0.547707	3.76008	0.333695	0.572181
gene-FEN1	0.547683	1.85059	0.910924	0.355209
gene-SNX22	0.547541	4.17787	0.305331	0.588814
gene-C7H19orf38	0.54742	3.40463	1.35807	0.262323
gene-LOC112447363	0.547288	1.38698	0.685904	0.420724
gene-LARP6	0.547245	4.01856	2.89864	0.10957
gene-LOC112442262	0.547055	2.45381	1.63425	0.220813
gene-LOC112444760	0.547007	2.98849	1.53578	0.234552
gene-IL2RG	0.546949	3.77516	0.138472	0.715083
gene-SCN1B	0.546725	2.62297	0.858347	0.369073
gene-MYOZ1	0.546718	2.93522	1.18945	0.292889
gene-TIMM8B	0.546454	1.41674	0.476812	0.500563
gene-VASP	0.54637	5.57709	0.166806	0.688818
gene-FAM161A	0.546224	4.38608	4.9188	0.0426601
gene-PROX2	0.545913	4.35343	3.71811	0.0732469
gene-CD84	0.545722	5.63066	1.40087	0.255253
gene-ZNF664	0.545525	3.00801	0.377152	0.548462
gene-ACOT4	0.545203	1.69909	0.476455	0.500721
gene-PCTP	0.545203	4.19386	4.23186	0.0577532
gene-LOC100140085	0.544734	2.18399	1.50189	0.239537
gene-DDX17	0.544478	4.57414	0.514154	0.484517
gene-LOC112448774	0.544424	3.34131	0.228851	0.639371
gene-LOC101905354	0.544373	3.2489	1.0719	0.317149
gene-TMEM235	0.544306	1.6394	0.461681	0.507334
gene-COX5A	0.544271	3.7804	0.527643	0.478938
gene-LOC101902644	0.544132	2.19575	0.995736	0.334391
gene-LPAR5	0.544032	2.82774	0.83454	0.375615
gene-DUOXA1	0.543798	3.03182	2.41242	0.141508
gene-LOC101907194	0.543474	2.21564	0.561072	0.465575
gene-KCNA4	0.543335	2.98977	1.33191	0.266773
gene-EEF1AKMT1	0.543319	4.07182	1.57514	0.22893
gene-LOC112449307	0.543153	4.86938	3.85027	0.0688348
gene-RDH8	0.542956	2.85311	1.12369	0.306129
gene-LOC112448270	0.542412	2.37392	0.720933	0.409371
gene-LOC101902207	0.54176	4.00801	0.921292	0.352565
gene-LOC101907753	0.541118	5.46828	4.63738	0.0482043
gene-C1QL3	0.541027	2.43278	1.71731	0.210025
gene-NDUFA5	0.54075	3.99747	1.61103	0.223956
gene-PSMA1	0.540423	3.91667	0.482499	0.498059
gene-FKBP8	0.540401	3.33189	0.178533	0.678716
gene-IL18	0.540019	4.38	3.88391	0.0677626
gene-C19H17orf49	0.539942	2.08527	0.299143	0.592577
gene-OSTM1	0.539699	5.04021	1.77439	0.203002
gene-CATSPERZ	0.539391	1.02195	0.486712	0.496219
gene-ANKRD35	0.539308	3.62728	1.59052	0.226781
gene-LOC101904656	0.538423	4.45824	4.67683	0.0473785
gene-LOC112442547	0.538337	2.37748	0.801004	0.385127
gene-LOC101906072	0.538277	1.60723	0.728468	0.406991
gene-LOC112444203	0.53827	3.06031	4.03712	0.0631217
gene-UGDH	0.538178	4.55566	2.03979	0.174006
gene-KRT38	0.537771	2.0799	0.702511	0.415281
gene-PATE1	0.537697	3.47653	1.39123	0.256822
gene-LOC112447289	0.537637	2.96534	1.0957	0.312017
gene-TREML1	0.537597	2.01945	0.472994	0.502256
gene-MCHR1	0.53733	2.95086	0.769921	0.394271
gene-C25H16orf72	0.537191	5.13449	0.335694	0.571045
gene-AMZ2	0.537182	3.6152	0.470577	0.503334
gene-PSMG2	0.536906	2.98049	1.27042	0.277642
gene-LOC104974297	0.536852	3.14688	1.94688	0.183522
gene-CLIP3	0.536679	3.63975	1.36723	0.260788
gene-CATSPER1	0.536658	2.35957	1.12417	0.30603
gene-LOC112447815	0.536326	0.669224	0.38586	0.543938
gene-LOC107132628	0.535952	1.57185	0.895653	0.359156
gene-INTS13	0.535845	4.63073	2.13833	0.218132
gene-SLA2	0.535808	4.65139	0.725573	0.407903
gene-LOC101906866	0.535512	2.12641	0.406598	0.533449
gene-LOC104974087	0.535469	2.82481	1.11805	0.307303
gene-MXD1	0.535393	5.58181	0.266775	0.613139
gene-MUC7	0.535239	2.65894	1.66738	0.216426
gene-LOC100848699	0.535127	3.21261	1.14975	0.300787
gene-CALCB	0.534978	2.12218	1.53806	0.234222
gene-LOC100848464	0.534933	1.61599	0.791643	0.690811
gene-DPF2	0.534901	4.0634	0.57811	0.459004
gene-LOC104969379	0.534868	3.64396	1.58872	0.227032
gene-TCP1	0.534677	4.14325	0.349665	0.563232
gene-LOC782841	0.534626	2.44202	1.17252	0.296222
gene-CPN2	0.534586	3.24978	1.42384	0.251562
gene-CIDEC	0.534548	3.32744	1.49022	0.734559
gene-IGFBPL1	0.534403	3.09958	1.26484	0.278658
gene-LOC104969118	0.534387	2.81419	0.989623	0.335831
gene-C29H11orf95	0.534178	2.25264	1.43893	0.249177
gene-PYGM	0.534059	2.55085	0.71525	0.41118
gene-TMEM236	0.533606	4.84406	1.85235	0.193888
gene-LOC112443817	0.533564	3.75645	1.16233	0.298252
gene-TP53RK	0.533539	2.29282	0.614337	0.445531
gene-ARF3	0.533399	3.92058	0.489436	0.495035
gene-CCDC152	0.53335	4.66332	2.77151	0.116989
gene-RGS10	0.533264	5.56191	0.944205	0.346823
gene-TPM1	0.533189	5.11525	0.792127	0.387705
gene-LOC104969973	0.532931	2.41077	1.79336	0.200735
gene-BLCAP	0.53292	3.85158	0.449692	0.512817
gene-SIGLEC1	0.532671	4.02342	1.87735	0.191075
gene-LOC112441461	0.532481	4.2155	1.82156	0.197423
gene-TTC39B	0.532257	6.59444	3.5934	0.0777215
gene-KRTAP27-1	0.532218	1.19775	0.600506	0.450597
gene-MGC137098	0.532032	2.82651	0.955554	0.344028
gene-F13A1	0.531805	7.05784	1.3831	0.258156
gene-BBIP1	0.531773	3.88967	1.52414	0.236248
gene-LOC504501	0.531765	3.58289	1.55854	0.231279
gene-LOC112446708	0.53173	4.34328	0.200537	0.660777
gene-IVNS1ABP	0.531701	4.59418	0.656248	0.430729
gene-HMGN1	0.531506	3.91657	0.176864	0.680129
gene-ANKRD22	0.531338	5.32799	0.63863	0.436853
gene-NECAP2	0.531326	4.10561	0.285673	0.60095
gene-DEFB134	0.531034	1.57745	0.706925	0.413853
gene-TMEM9B	0.530997	4.24087	0.630876	0.439593
gene-LOC107131697	0.530774	2.51909	0.58898	0.454891
gene-LOC101904460	0.530763	2.06496	1.82483	0.197044
gene-LOC101907084	0.530706	1.63378	0.130626	0.722895
gene-BCKDK	0.530614	1.11222	0.867897	0.366496
gene-TULP1	0.530591	3.70485	1.48586	0.241944
gene-TMEM101	0.530368	0.966173	0.444974	0.515004
gene-PLCB2	0.530316	3.35988	2.08111	0.169973
gene-LOC112444494	0.530279	1.64155	0.467798	0.504577
gene-OR12D2	0.530008	1.825	0.573105	0.460918
gene-AIMP1	0.529949	4.63763	0.584979	0.456398
gene-FAM171A2	0.529848	2.65298	1.02105	0.328516
gene-CALM3	0.529612	4.08838	0.244382	0.62832
gene-LOC112444197	0.529521	1.20565	0.715124	0.41122
gene-GNG5	0.529233	3.32222	0.262306	0.616102
gene-WBP2	0.529126	3.84431	0.146825	0.707039
gene-SNRPB	0.529111	3.54652	0.643782	0.435048
gene-LAMP5	0.528497	3.04261	1.75562	0.205278
gene-CXHXorf21	0.528494	3.38212	1.44872	0.247644
gene-IL4	0.528145	2.03094	0.709221	0.413113
gene-CASP1	0.528053	3.82696	1.07943	0.315513
gene-TUG1	0.527602	3.17544	0.261381	0.616719
gene-LOC112442034	0.52739	1.23779	0.604866	0.44899
gene-DSC1	0.527374	4.80211	3.00944	0.103564
gene-DPAGT1	0.527264	2.89751	0.255163	0.620906
gene-LOC112446053	0.52718	0.882966	0.293171	0.596258
gene-LOC101908204	0.527125	4.64714	1.12354	0.306162
gene-LOC112445929	0.527002	4.26505	0.705588	0.414285
gene-CCDC116	0.526804	1.47643	0.653982	0.431509
gene-CLRN2	0.526796	3.3961	0.97756	0.338701
gene-CYSTM1	0.526742	6.23736	0.721432	0.409212
gene-NR0B2	0.526649	1.33681	0.326576	0.576264
gene-GHITM	0.526594	3.51511	0.398153	0.537674
gene-ATP5S	0.526466	3.18952	2.34855	0.146507
gene-ZDHHC6	0.526002	3.71472	0.976669	0.338915
gene-LOC101909815	0.525962	1.95455	0.99765	0.333941
gene-GPALPP1	0.524764	4.62834	1.3248	0.268
gene-DEFB127	0.524763	0.95836	0.331528	0.573417
gene-DEDD	0.524634	3.57965	0.519763	0.482183
gene-LOC112446480	0.524535	3.78524	1.54681	0.232958
gene-LOC112448468	0.523901	3.94592	2.5552	0.13107
gene-LOC107132336	0.523781	1.07125	0.764135	0.427799
gene-LOC112446748	0.523406	4.65927	6.68978	0.0208228
gene-CENPV	0.523366	5.52919	0.291248	0.597454
gene-ACD	0.523087	2.36101	1.02527	0.327552
gene-LOC112443505	0.523067	2.39714	1.62562	0.221974
gene-C23H6orf62	0.522999	4.69403	0.442127	0.516332
gene-LOC101905376	0.522972	2.89848	0.99939	0.333533
gene-PCNA	0.522784	3.75791	0.212122	0.651808
gene-CALU	0.522638	4.37278	2.11534	0.166721
gene-LOC112449134	0.522334	1.84693	0.437899	0.518316
gene-ZNF32	0.522201	1.3858	0.64918	0.433169
gene-LOC112445889	0.522082	4.15819	3.76731	0.0715664
gene-CEBPB	0.522008	3.21623	0.0489106	0.827994
gene-LOC112444295	0.521441	1.62292	1.29407	0.413089
gene-LOC101907707	0.521387	3.83615	1.70817	0.363822
gene-FAM166B	0.521218	3.22837	1.24688	0.357403
gene-SGCG	0.521174	5.25052	2.4318	0.140033
gene-MRPS31	0.520936	3.84561	2.37383	0.144503
gene-DEFB132	0.52061	1.22141	0.823852	0.378607
gene-LOC112442320	0.520572	1.31388	1.4207	0.252062
gene-CAV2	0.520561	1.32238	0.510336	0.486116
gene-FKBP1B	0.51989	4.71188	0.429036	0.52252
gene-TRIM77	0.519661	3.78051	5.17822	0.0381994
gene-SYCP3	0.519614	2.28783	0.31736	0.581639
gene-IFNGR1	0.51958	4.80336	0.542672	0.472851
gene-PDILT	0.519571	5.18534	2.75577	0.11795
gene-TRDN	0.519544	5.55128	3.23575	0.092481
gene-LOC112442977	0.519411	2.5333	0.914129	0.354388
gene-LOC101902479	0.518812	6.03882	7.12476	0.0176671
gene-WDR82	0.51876	4.3207	1.22347	0.286348
gene-COASY	0.518388	1.57861	0.67595	0.424041
gene-LOC112449600	0.518305	2.62841	1.82735	0.196753
gene-OPALIN	0.518171	3.1519	1.45008	0.247433
gene-CCT5	0.518089	3.88309	0.536946	0.475154
gene-KRT72	0.517887	2.77251	0.983254	0.337342
gene-IL18R1	0.517824	4.8207	2.449	0.13874
gene-LCT	0.517814	4.8232	2.00554	0.177439
gene-LOC112448115	0.517518	1.64876	0.778822	0.391619
gene-HNF4A	0.517077	4.33939	2.82451	0.113825
gene-TMEM230	0.516741	3.9368	0.281155	0.603815
gene-TMED3	0.516446	2.86326	1.26046	0.279459
gene-LOC112442412	0.516237	2.32153	0.623413	0.442256
gene-LOC104976218	0.515931	1.51019	0.91413	0.354388
gene-LOC101907407	0.515886	2.12734	1.10702	0.309617
gene-PCDHB8	0.515875	2.11156	1.22336	0.286367
gene-CD47	0.515575	6.25067	0.636285	0.437679
gene-LOC404061	0.51555	2.35898	0.57468	0.460314
gene-KEH36_p02	0.515305	10.0891	0.280658	0.604132
gene-CD53	0.515209	5.53629	0.521166	0.481603
gene-SLC7A9	0.515046	5.03514	1.5571	0.231485
gene-LOC107133048	0.514803	0.893457	0.633349	0.438716
gene-LOC104974207	0.514614	1.46922	0.837352	0.374833
gene-MAPK13	0.51458	2.09222	0.756202	0.398412
gene-LOC112444834	0.514573	1.5837	0.776468	0.392318
gene-HNRNPL	0.514056	4.53988	0.414857	0.529377
gene-NANOG	0.513914	2.1957	1.10625	0.309779
gene-LOC101904166	0.51384	4.22298	3.21231	0.0935605
gene-AP1S2	0.513766	4.87547	0.406742	0.533377
gene-CTSO	0.512948	4.57376	3.15027	0.0964909
gene-LOC112448536	0.512693	1.50745	0.875627	0.36443
gene-LOC112441656	0.512623	1.64909	0.397159	0.538175
gene-COMP	0.512361	1.95863	0.295651	0.594723
gene-LOC104968705	0.512262	2.70477	2.13483	0.164904
gene-LOC112446403	0.512155	2.96014	1.10798	0.309414
gene-ULBP17	0.512083	2.45	0.373501	0.55038
gene-NT5E	0.511825	5.81137	5.11163	0.0392901
gene-LOC100848208	0.511764	1.52427	0.781923	0.390701
gene-MGC137014	0.511601	2.44569	1.76167	0.204541
gene-TCP11L2	0.51153	4.99285	2.7324	0.119394
gene-LOC112445407	0.511376	2.47155	0.871643	0.365493
gene-LOC104975525	0.511362	4.16778	4.56771	0.0497046
gene-TNFRSF13C	0.511341	2.46084	0.120153	0.733751
gene-CMPK1	0.511184	4.8204	2.52924	0.169794
gene-LOC100847345	0.510969	2.0995	0.589198	0.454809
gene-LOC112442995	0.510947	5.32001	4.5779	0.0494818
gene-FMC1	0.510811	1.96374	0.60045	0.450617
gene-F13B	0.510737	3.64038	1.28313	0.275348
gene-PPP2CA	0.51059	5.11124	0.302054	0.5908
gene-ZNF891	0.510571	3.09575	1.33065	0.26699
gene-ABCB8	0.510428	3.39146	0.985335	0.336848
gene-CRADD	0.510408	2.09487	0.481661	0.498427
gene-UPK3BL1	0.510271	1.76334	0.558444	0.466603
gene-ARMT1	0.510198	3.12438	1.03954	0.324316
gene-SPAG4	0.510182	1.51292	0.517433	0.48315
gene-MED29	0.510143	2.05493	0.461051	0.50762
gene-LOC107132793	0.510078	6.43768	0.504482	0.488586
gene-LOC107131340	0.510025	3.0725	2.13251	0.165119
gene-FAM151A	0.509972	4.25573	1.90081	0.188483
gene-LOC104976062	0.509785	4.245	3.39961	0.0853374
gene-LOC112442047	0.509747	2.0028	0.732238	0.405808
gene-LOC107131351	0.509466	1.18069	0.55051	0.469729
gene-LOC112445973	0.509396	2.7521	2.57265	0.129861
gene-LOC539383	0.508992	3.02258	0.767121	0.395111
gene-MBD2	0.508924	6.03061	1.13729	0.303325
gene-LOC100336984	0.508878	7.60954	1.39178	0.256732
gene-LOC101902048	0.508768	4.14123	1.52944	0.235475
gene-RPP38	0.508744	2.56667	0.821545	0.379258
gene-LOC101902895	0.508363	2.54852	1.04143	0.323891
gene-LOC101907000	0.508256	1.06123	0.155796	0.698691
gene-VPS37D	0.508045	1.04302	0.655077	0.431132
gene-ANXA5	0.507961	4.56054	1.20437	0.289995
gene-LOC523963	0.507893	3.44443	1.65805	0.21765
gene-PTAFR	0.507684	4.91562	0.4401	0.517281
gene-NME9	0.507672	4.30302	1.32126	0.268614
gene-LOC527409	0.507544	3.84396	2.17126	0.161574
gene-LOC101906739	0.507312	2.55649	1.82116	0.19747
gene-PPP2R5B	0.507132	2.16213	0.769598	0.394368
gene-LOC112447415	0.507044	1.15401	1.03877	0.377508
gene-THNSL1	0.506845	2.93189	1.92103	0.186285
gene-LOC101907192	0.506826	3.77807	1.74835	0.219414
gene-LOC100296670	0.50674	2.13145	1.02857	0.326798
gene-LOC112448564	0.506685	1.14356	0.354529	0.560561
gene-STK38	0.506617	5.20143	0.83451	0.375623
gene-LOC504570	0.506556	0.768235	0.280124	0.604473
gene-MESP2	0.506535	1.56446	0.494469	0.492862
gene-RPP14	0.506466	3.5965	0.571277	0.46162
gene-LOC112445792	0.506359	4.62763	1.31365	0.269939
gene-SAO	0.506096	0.729244	0.34863	0.563803
gene-CYCS	0.505391	1.72206	0.260003	0.617642
gene-HNRNPC	0.505255	5.73625	0.454939	0.510404
gene-ARHGEF12	0.505158	5.16548	5.16367	0.0384346
gene-AIRE	0.505003	2.21076	0.431851	0.521178
gene-LOC528040	0.505001	4.18863	1.44811	0.247739
gene-GRB2	0.504728	6.30523	0.88679	0.361476
gene-LOC531196	0.504443	1.05052	0.526001	0.479611
gene-GLYAT	0.504415	4.28844	2.67443	0.123069
gene-LOC104973214	0.504402	3.22553	2.28038	0.152085
gene-LOC783508	0.504315	2.6718	0.295855	0.594598
gene-LOC107132610	0.504282	3.87618	1.53331	0.364399
gene-COX6A1	0.504167	2.70275	0.0955929	0.761496
gene-LOC101903873	0.503669	3.50509	1.35012	0.89436
gene-LOC107132524	0.503599	3.35691	1.83391	0.20997
gene-LOC104974923	0.503524	1.64473	0.452035	0.511737
gene-PLPPR3	0.503452	3.35435	0.458823	0.508632
gene-LOC530973	0.503176	2.72723	1.32831	0.267393
gene-CCDC84	0.503105	3.72926	0.464128	0.506228
gene-TBCB	0.503052	3.14013	0.409382	0.53207
gene-PLBD2	0.503039	4.43391	1.00649	0.331878
gene-LOC617119	0.503033	1.73744	0.484926	0.496998
gene-DOK2	0.50302	1.45805	0.548856	0.470385
gene-LOC112447387	0.502809	5.47709	1.54884	0.232667
gene-LOC107132431	0.502718	2.90707	1.47706	0.243279
gene-GPR149	0.502705	5.56015	2.35987	0.145605
gene-CCL17	0.502366	0.753353	0.439391	0.517614
gene-LOC112446323	0.502331	3.04006	2.32947	0.148042
gene-RAB36	0.50229	3.5792	0.891087	0.360348
gene-SSMEM1	0.502194	3.0063	1.34499	0.280374
gene-SALL2	0.50176	3.43282	1.75697	0.205113
gene-RAB13	0.501752	4.50726	0.197922	0.662844
gene-PTGER4	0.501625	3.26222	0.88889	0.360924
gene-LOC101904947	0.501578	2.99622	1.0373	0.324822
gene-LOC104975290	0.501132	3.40214	1.50011	0.239803
gene-LOC112441523	0.500928	1.70111	0.368439	0.553061
gene-TMEM50B	0.500598	5.33161	1.0907	0.313085
gene-STX1A	0.500093	3.64512	0.795135	0.386829
gene-LOC112442953	0.500049	5.15601	4.14302	0.0601328
gene-SERPINA5	0.499956	2.60744	0.629679	0.440018
gene-SOX1	0.499839	1.64219	0.431384	0.5214
gene-LOC112446022	0.49956	3.39615	0.947195	0.346083
gene-SPI1	0.499009	5.30728	0.407237	0.533132
gene-SAP30L	0.498849	3.17289	2.32634	0.148296
gene-PYCR2	0.498704	1.43937	0.465577	0.505575
gene-PSME3	0.498593	4.25842	0.998223	0.333807
gene-LOC112447403	0.49841	1.87261	0.667126	0.427016
gene-ARF6	0.498289	4.32924	0.083551	0.776554
gene-C23H6orf141	0.498229	2.12808	1.03534	0.325264
gene-AARSD1	0.498003	4.0974	1.02666	0.327233
gene-LOC112442203	0.497783	2.78746	1.15268	0.300192
gene-AVPR2	0.497478	1.37509	0.388211	0.54273
gene-TRAF7	0.497432	3.23991	1.609	0.224234
gene-LOC112447773	0.497241	1.64846	0.730526	0.406345
gene-PPP1R14A	0.497155	1.95585	0.232291	0.636884
gene-LOC112447351	0.49698	1.39608	0.68958	0.41951
gene-LOC112447895	0.496911	1.6236	0.683422	0.421548
gene-LOC104975883	0.496798	3.70637	1.34745	0.333288
gene-LOC112447405	0.49677	3.61508	0.467486	0.504717
gene-APOLD1	0.496734	2.21888	0.708075	0.413482
gene-LOC101906228	0.496513	1.78073	0.804836	0.384022
gene-SOWAHD	0.496421	1.3359	0.250085	0.624373
gene-KRT77	0.496371	3.07564	0.895301	0.359248
gene-LOC517828	0.496333	4.52343	1.97386	0.180692
gene-DNAJB9	0.49613	2.66482	1.3485	0.263939
gene-LOC101902944	0.496015	2.5079	1.37105	0.260152
gene-MLANA	0.495683	3.43894	0.671812	0.425432
gene-LOC100295797	0.495531	1.69044	0.55314	0.468688
gene-MINDY1	0.495391	3.77865	1.02549	0.3275
gene-MATR3	0.49532	5.46022	0.231011	0.637807
gene-LOC112442690	0.495268	3.84502	1.62085	0.22262
gene-SDC1	0.495114	3.9431	1.42402	0.251534
gene-LOC104976257	0.494815	1.86365	0.653743	0.431591
gene-DHRS7	0.494637	4.32329	1.77661	0.202735
gene-NQO1	0.494559	3.27244	2.58055	0.171751
gene-LOC112445207	0.494004	2.48633	1.18307	0.294138
gene-LOC112446410	0.493529	1.63968	0.715546	0.411085
gene-LYSMD1	0.493459	3.25288	2.43172	0.154922
gene-FBXO40	0.493413	4.03023	0.707224	0.413756
gene-MX2	0.493352	4.73984	1.94558	0.183659
gene-MYCT1	0.493295	3.47832	1.75684	0.205128
[truncated: 20,798 more rows]

## Sheet: Sheet1
Gene Symbole	logFC	logCPM	F	PValue
gene-LOC107131398	-5.02591	6.59831	6.76257	0.0202521
gene-PRRC2C	-3.58798	8.0391	15.3015	0.00142181
gene-LUC7L3	-3.50436	7.18426	9.38916	0.00797759
gene-BRD9	-2.80687	4.6256	9.3095	0.00819125
gene-RBM25	-2.21595	6.75975	7.26898	0.0167453
gene-HIST1H1E-2	-2.17568	2.08309	4.92544	0.0425386
gene-HSP90AA1	-2.14627	7.96863	1.33844	0.265652
gene-SREK1	-2.05062	6.16894	9.00406	0.0090736
gene-DPP7	-2.02085	1.11124	7.02585	0.0183331
gene-LOC112448893	-2.00304	1.44119	5.18251	0.0381303
gene-S100A12	7.85823	8.32064	3.82234	0.0697404
gene-TPT1	7.48343	9.8242	3.83888	0.0692023
gene-PF4	7.03427	7.47424	3.52675	0.0802461
gene-LOC508666	6.98555	8.91995	3.74315	0.072386
gene-TMSB4X	6.76571	7.85467	3.63316	0.0762606
gene-GNG11	6.55372	8.32915	4.0353	0.0631745
gene-S100A9	6.28533	7.09638	3.22539	0.0929561
gene-RGS2	6.24322	6.74889	3.42602	0.0842489
gene-RPL10	6.2106	7.42317	2.83777	0.113049
gene-RPLP1	6.17817	7.50612	2.8515	0.112253

## Sheet: Top 250
Gene Symbole	logFC	PValue
LOC107131398	-5.02591	0.0202521
PRRC2C	-3.58798	0.00142181
LUC7L3	-3.50436	0.00797759
BRD9	-2.80687	0.00819125
RBM25	-2.21595	0.0167453
HIST1H1E-2	-2.17568	0.0425386
SREK1	-2.05062	0.0090736
DPP7	-2.02085	0.0183331
LOC112448893	-2.00304	0.0381303
LAS1L	-1.94619	0.00521351
LOC112445770	-1.93984	0.00399089
LOC112445749	-1.88304	0.00501639
ZNF830	-1.82362	0.0236163
TWISTNB	-1.82153	0.0389281
LOC112448056	-1.79079	0.0108497
NAXE	-1.74666	0.0288909
LOC107131271	-1.69463	0.00191784
LOC112448395	-1.69167	0.0235369
LOC112449072	-1.65686	0.0222356
RTP2	-1.6567	0.0515571
LOC112442302	-1.65233	0.0324548
CRELD2	-1.63518	0.0379134
SRRM2	-1.63434	0.0176836
GPATCH4	-1.56944	0.00834844
ANKRD11	-1.54017	0.00728989
RNF20	-1.50695	0.007737
RBBP6	-1.50501	0.0356849
LOC112448838	-1.48527	0.0268194
GCC1	-1.36595	0.044887
GNRH2	-1.35903	0.0331102
UPF2	-1.34343	0.0258466
RTL5	-1.31564	0.0555003
ARF5	-1.30708	0.0181639
SCNN1D	-1.30195	0.0349149
P3H4	-1.24922	0.0563794
SAMD1	-1.23817	0.0347336
NELFA	-1.21517	0.0359471
LOC618939	-1.20994	0.0427854
LOC100847839	-1.18672	0.044424
RBMX2	-1.1775	0.0193465
FOXG1	-1.17691	0.0485689
GUSB	-1.17228	0.0240503
USP8	-1.14101	0.0168169
ASB6	-1.12893	0.020914
EIF3A	-1.12871	0.0446574
MTMR9	-1.10522	0.0325307
CREBZF	-1.09123	0.054165
DUSP26	-1.08331	0.0484
PAG16	-1.07821	0.03112
LOC617614	-1.06519	0.0533179
NOM1	-1.05518	0.0154742
TKTL2	-1.04795	0.0531953
ZNF865	-1.04589	0.0361489
SLC46A1	-1.039	0.0188905
DDN	-1.03893	0.0487908
LOC112444917	-1.03673	0.0233577
TAF3	-1.00678	0.0579054
PLEC	-1.00575	0.0343086
ECEL1	-0.999733	0.0309586
IL19	-0.995819	0.043078
LOC112444331	-0.99423	0.0307328
TUBGCP2	-0.990209	0.05934
IDUA	-0.983527	0.0574742
ZNF444	-0.979889	0.0221102
LOC112443413	-0.96546	0.0465791
CHERP	-0.965267	0.0124815
PPP6R1	-0.96335	0.0427236
CYTH2	-0.960913	0.0309573
LOC101905351	-0.960838	0.0321702
NCOR1	-0.95091	0.0533563
LENG8	-0.947634	0.0348392
LSR	-0.943742	0.0559685
CT47B1	-0.941103	0.0446702
IL12A	-0.940408	0.0392657
LOC112443160	-0.933417	0.0393041
DMBT1	-0.924363	0.0133853
SETD1A	-0.922053	0.041145
KCNK18	-0.920242	0.0317897
LYAR	-0.918527	0.0121987
LOC101905290	-0.916636	0.0304439
TSPYL2	-0.907379	0.0431846
LOC112448519	-0.905023	0.0380297
DHX16	-0.904683	0.0482038
KIAA0895L	-0.899448	0.0316573
CANT1	-0.884101	0.0316473
THOC2	-0.883707	0.0383349
ITSN2	-0.883376	0.0340641
ADAM15	-0.879677	0.0500987
VARS	-0.878837	0.050095
LOC104975913	-0.874667	0.0463364
MZF1	-0.864669	0.0392262
ABCC10	-0.862141	0.0593742
ANKRD53	-0.859011	0.0543307
LOC112445165	-0.855675	0.0111118
ZNF582	-0.83396	0.0515018
LSM4	-0.827765	0.0466316
LOC100847412	-0.801442	0.0374126
JAM3	-0.799444	0.0448348
TTF1	-0.787566	0.038721
LOC112442592	-0.774042	0.0489578
ZC2HC1C	-0.734905	0.0172287
LOC107132456	-0.722004	0.0520065
SLITRK5	-0.716123	0.0583092
HMGXB4	-0.695853	0.0179465
HJURP	-0.693374	0.0590183
NEMP2	-0.691373	0.0265487
ZRSR2	-0.680394	0.0520565
UNKL	-0.665995	0.0514227
RAD51AP1	-0.642839	0.0513713
NUMA1	-0.642753	0.0421659
DHX30	-0.625937	0.0468938
SART3	-0.590977	0.0495503
BOD1L1	-0.585479	0.0311524
FHL2	-0.584264	0.0376241
PATL1	-0.570616	0.046294
CHD7	-0.56936	0.0056875
SPTAN1	-0.56858	0.0317568
POLR3E	-0.566596	0.0288254
KLHL42	-0.552367	0.050277
CAMK2G	-0.546651	0.0221768
LOC101903141	-0.535329	0.0385657
CYP46A1	-0.531505	0.0439368
LOC101904435	-0.516828	0.0413734
METTL6	-0.512381	0.0578805
ANKLE2	-0.482498	0.059327
CAPRIN2	-0.462023	0.0421162
LOC786836	-0.445868	0.0430144
NFYC	-0.444596	0.0576253
ACLY	-0.444465	0.0424752
PAX6	-0.435913	0.0579759
LOC617406	-0.424785	0.0561583
PPARA	-0.414756	0.0320283
ELK3	-0.409376	0.0549753
LMTK2	-0.402184	0.0519705
LOC112448447	0.267566	0.0528751
CTTNBP2	0.340328	0.0506609
LOC100337213	0.342824	0.0576602
KIAA1324	0.344276	0.0445432
SH3GL3	0.345676	0.0530404
LOC112447478	0.355627	0.055705
ABL2	0.359385	0.0390475
FADS1	0.374646	0.0579874
KIAA0355	0.393317	0.0513347
TMEM161B	0.42317	0.0467054
CLMP	0.437233	0.0571149
LOC100298309	0.451962	0.0416913
WDR93	0.46401	0.0436692
LOC101905490	0.469655	0.0418858
ERCC3	0.472603	0.0575539
BBOF1	0.473631	0.0310331
LOC101907654	0.482525	0.0499947
ARHGEF12	0.505158	0.0384346
LOC112442995	0.510947	0.0494818
LOC104975525	0.511362	0.0497046
NT5E	0.511825	0.0392901
LOC101902479	0.518812	0.0176671
TRIM77	0.519661	0.0381994
LOC112446748	0.523406	0.0208228
LOC101904656	0.538423	0.0473785
LOC101907753	0.541118	0.0482043
PCTP	0.545203	0.0577532
FAM161A	0.546224	0.0426601
CTNS	0.577782	0.0464027
RNF217	0.578251	0.00445158
NHEDC1	0.581301	0.0481729
PON1	0.586049	0.0254005
LOC104975635	0.590082	0.0541231
DSEL	0.60444	0.0247058
LOC107131333	0.609547	0.0534239
LOC107132170	0.617723	0.0578776
TTC5	0.622366	0.035703
LOC107131651	0.627646	0.0510949
LIPN	0.648361	0.0488093
CTXN3	0.653201	0.0435153
LOC100125776	0.654012	0.0406454
PPM1G	0.666025	0.0293285
LOC112444615	0.666392	0.0431457
NUCB2	0.667562	0.0593569
TMEM106B	0.668521	0.053523
C26H6orf52	0.672054	0.0563031
LOC101902225	0.674384	0.0119005
C11H2orf73	0.678214	0.0444773
VWDE	0.68127	0.0587146
RAD51	0.682765	0.048124
ANG	0.686976	0.0331021
LOC100297097	0.692263	0.039851
UTS2B	0.71529	0.0426267
UGT2B10	0.715313	0.0207498
NUDT13	0.751871	0.0481033
LOC101904386	0.766239	0.0224776
LOC538435	0.772567	0.0213219
C17H4orf33	0.774198	0.0416135
ZNF527	0.775909	0.0374104
LOC112447503	0.782652	0.0375013
PLSCR5	0.793837	0.0169686
ANG2	0.802076	0.0286019
C17H12orf49	0.818142	0.0421946
TUBAL3	0.825471	0.0481251
LOC112444837	0.84504	0.0134715
LOC100139996	0.845448	0.0556965
SMPDL3A	0.852603	0.00809438
LOC615782	0.862326	0.031369
RERGL	0.866106	0.0323057
LOC112442999	0.878343	0.0305245
LOC784741	0.882615	0.0383835
NDUFB3	0.912317	0.0555044
LOC614141	0.928203	0.0421154
CT83	0.940108	0.0139209
C8H8orf58	0.941418	0.0487412
ADAM21	0.943382	0.0579631
LOC101907683	0.977466	0.045755
C17H4orf46	0.979295	0.0540741
WC1.3	0.982227	0.00819029
PIGO	0.990172	0.0541619
IL21	1.02169	0.0458545
EBD	1.04508	0.0444348
CREBL2	1.07893	0.034986
LOC112444882	1.11847	0.0436017
HSPA13	1.12299	0.04519
KRT34	1.12896	0.0544843
LOC112446704	1.15473	0.0168377
LOC112444583	1.15819	0.0441689
LOC107132962	1.16228	0.059509
GPR34	1.16382	0.048795
LOC112441633	1.167	0.0438803
LOC107132773	1.22224	0.0223524
OR7D2	1.22733	0.0260707
LOC789121	1.33335	0.00734273
LOC112447460	1.35369	0.0137811
LOC112449342	1.38262	0.0312319
LOC112442391	1.39557	0.0352234
GPR32	1.4038	0.0449865
LOC112442373	1.41433	0.0270244
LOC101905990	1.50968	0.017415
MYCBP	1.57953	0.0305724
WC1	1.67123	0.024628
LOC101905090	1.69471	0.0580844
INMT	1.78017	0.0129595
LOC112446451	1.80346	0.0153944
SLC39A2	1.80982	0.0407394
LOC112443205	1.88917	0.0313817
LOC785712	1.88965	0.0183618
LOC112449578	1.91829	0.01707
LOC100336232	2.02883	0.0200394
LOC112445726	2.08028	0.0123772
LOC101907227	2.10566	0.0240872
LOC506533	2.23322	0.00859072
LOC101903219	2.33821	0.0355102
LOC101904517	2.66318	0.0326352
