# Supplementary material for: Differential Gene Expression and Protein–Protein Interaction Networks in Bovine Leukemia Virus Infected Cattle: An RNA-Seq Study
Source: Pathogens. 2025 Sep 4;14(9):887. doi: 10.3390/pathogens14090887 (PMC12472682; doi:10.3390/pathogens14090887)
Supplement: Supplementary file 1 [file pathogens-14-00887-s001.zip › Suplementory File S1/PL vs AC.xlsx]

## Sheet: Condition1vsCondition2
Gene Symbole	logFC	PValue
LOC789126	-2.99745	0.00213964
LOC112445601	-2.56234	0.000879614
SLC25A47	-2.37035	0.00150078
LOC112441504	-2.1441	0.100238
LOC100848307	-1.92406	0.00761628
LOC112445755	-1.86937	0.00331358
LOC616431	-1.77021	0.0141311
LOC112445945	-1.72314	0.0353565
TEX52	-1.7046	0.0075939
LOC107132895	-1.68936	0.00617823
LOC112447420	-1.66789	0.010809
LOC112444470	-1.66571	0.0304054
LOC617402	-1.65693	0.0136962
CATHL1	-1.62881	0.21734
LOC112447552	-1.59744	0.0328124
OR2H1	-1.58603	0.0282317
CABP2	-1.58339	0.014193
LOC112445726	-1.58276	0.00610133
LOC112444523	-1.57749	0.0158623
LOC788650	-1.56172	0.0528627
KLF14	-1.55797	0.0228614
LOC112443009	-1.55021	0.270849
SRMS	-1.53885	0.110968
LOC101905883	-1.53053	0.00466067
LOC617189	-1.51851	0.0291502
LOC101902174	-1.49759	0.0183523
LOC112442391	-1.49372	0.0042183
LOC112442670	-1.46587	0.0707799
LOC107131259	-1.46554	0.00231063
LOC112442303	-1.46485	0.0170576
LOC104973899	-1.46328	0.0048767
PTMS	-1.46321	0.383286
CRYBA2	-1.42353	0.02586
S100A12	-1.42217	0.526078
SOWAHA	-1.41111	0.0443443
LOC107131589	-1.41091	0.00419591
LOC104975771	-1.40497	0.084467
ZNF597	-1.40277	0.00851556
IL20	-1.40048	0.0664653
ULBP17	-1.39192	0.0513359
LOC104969894	-1.37956	0.158986
LOC530472	-1.37383	0.0410991
LOC112448817	-1.36849	0.0303545
LOC107131509	-1.36774	0.0674398
LIM2	-1.36545	0.00153117
GNGT2	-1.36278	0.0160973
SYNE4	-1.35475	0.00354314
LOC101909690	-1.35397	0.0288972
LOC101905651	-1.35199	0.031294
CXCL14	-1.3513	0.0670518
LOC112447841	-1.34681	0.0155646
CATHL4	-1.34652	0.336539
LOC112445773	-1.34463	0.0508592
RBP5	-1.34083	0.00326492
HOXB7	-1.33571	0.020033
UPK1A	-1.33337	0.0047971
LOC104973559	-1.32598	0.0444218
LOC101906110	-1.32117	0.103168
LOC101906862	-1.3153	0.0089547
CSTL1	-1.31377	0.0424624
LOC112441777	-1.30921	0.0375007
LOC112448875	-1.30307	0.0724995
TRIM46	-1.30134	0.00839368
GNG8	-1.30042	0.0500167
LOC104974899	-1.28988	0.0419624
LOC101907642	-1.28752	0.0617485
LOC615045	-1.28722	0.0393477
SERPINA5-2	-1.28673	0.0573918
LBX2	-1.2796	0.0960373
LOC101907006	-1.27622	0.0443052
LOC112443481	-1.27075	0.361225
ETV3L	-1.26834	0.0371695
LOC104972445	-1.25996	0.0416532
LOC104969171	-1.2579	0.0087292
LOC101905743	-1.25522	0.0689955
SAO	-1.24971	0.0785278
GJC2	-1.24325	0.019518
LOC112445832	-1.24281	0.0243861
LOC112445647	-1.23958	0.144781
BTBD17	-1.23618	0.0439041
LOC526915	-1.23285	0.0261697
LOC112447137	-1.22493	0.0631952
LOC112446437	-1.22492	0.134329
LOC112445103	-1.22267	0.0182275
ADAM1A	-1.22169	0.082929
LOC112448518	-1.22035	0.0452067
LOC112445621	-1.21614	0.0291751
LOC112445069	-1.21184	0.0241233
LOC112445852	-1.21172	0.0633495
LOC112442057	-1.20685	0.0644681
LOC104973262	-1.20493	0.0140302
KRT83	-1.20488	0.0244178
LOC100336907	-1.20091	0.0506706
LOC112445533	-1.18431	0.00435802
UPK3BL1	-1.18294	0.045121
CTSW	-1.17607	0.0850812
FMC1	-1.17217	0.0446656
LOC112441458	-1.17187	0.393513
IL17RB	-1.168	0.0914837
CIART	-1.15915	0.0281222
GLTPD2	-1.15865	0.0390621
AQP3	-1.15589	0.0513328
LOC112448036	-1.15042	0.0868554
DKKL1	-1.14863	0.00289555
KCNJ14	-1.14848	0.115218
MYCNOS	-1.14726	0.128969
ODF3L1	-1.14693	0.0862003
LOC101909375	-1.14362	0.0569528
KNCN	-1.13743	0.0216204
LOC112442047	-1.13507	0.0333136
LOC112442582	-1.13418	0.0415169
LOC104975782	-1.13328	0.0209211
LOC527186	-1.1329	0.00853419
SPATA19	-1.13271	0.0575109
LOC101904899	-1.13177	0.0270377
LOC100298823	-1.13172	0.115717
LOC101903896	-1.13107	0.0137189
LOC112445741	-1.12843	0.0572175
NGB	-1.12739	0.132166
MED18	-1.12544	0.0444863
HAND2	-1.12441	0.058959
LBHD2	-1.12291	0.142718
MS4A10	-1.12139	0.00219436
LOC101905583	-1.1211	0.0358513
SERPINB9	-1.11774	0.0448132
MAMSTR	-1.11673	0.0741039
PKMYT1	-1.11622	0.000565658
LOC112446407	-1.11345	0.0968161
LOC783508	-1.11162	0.154238
C22H3orf22	-1.10883	0.106859
C28H10orf53	-1.10668	0.0202648
LOC104973117	-1.10447	0.077184
LOC112442651	-1.1044	0.0619242
TMEM18	-1.10411	0.144181
LOC112445426	-1.0991	0.0250091
LOC785868	-1.0984	0.0307489
CPLX3	-1.09257	0.083427
LOC100848132	-1.09143	0.173363
LOC100848051	-1.09108	0.0378016
LOC112444882	-1.08983	0.0118243
OPN1SW	-1.08982	0.0881721
DECR2	-1.08825	0.0563118
MXD3	-1.08639	0.0388874
IVL	-1.08453	0.0504941
LOC100336539	-1.08441	0.147055
LOC112444186	-1.08071	0.0633073
LDLRAD2	-1.08051	0.00686144
RPAIN	-1.07987	0.0166002
CAV2	-1.07951	0.0839422
LOC101903281	-1.07623	0.0408583
PRSS8	-1.07614	0.0672059
LOC112442001	-1.07411	0.0261017
LOC112448119	-1.0686	0.00467059
HRC	-1.06845	0.0515622
TTC31	-1.06695	0.00487157
ENTPD8	-1.06443	0.123843
KRT14	-1.06398	0.0831116
LOC112445770	-1.0638	0.0810911
AQP6	-1.06172	0.0379439
LOC101905424	-1.05852	0.0114488
LOC112446384	-1.0585	0.00340804
FOXL1	-1.05828	0.0412752
DEFB10	-1.05476	0.443609
LOC508879	-1.05464	0.0224619
LOC101904668	-1.05452	0.13678
CHAC1	-1.05298	0.157123
TIMM22	-1.05213	0.0222836
LCN9	-1.0517	0.107271
KRTAP4-7	-1.04948	0.107225
LOC112446656	-1.04883	0.0433758
LOC112442274	-1.04859	0.0200591
LOC101901964	-1.0465	0.10116
LOC112448829	-1.04555	0.0425378
LOC104975190	-1.04467	0.119367
ZMYND10	-1.04146	0.044688
LOC112445113	-1.04129	0.160761
SLC5A2	-1.04129	0.0132353
IL36B	-1.0398	0.0473601
C19H17orf97	-1.03813	0.061258
CLIP3	-1.03087	0.0151338
FOXF2	-1.03015	0.101893
LOC112443728	-1.02947	0.0658547
NCCRP1	-1.02601	0.0596325
C17H22orf31	-1.02456	0.0253397
SFTPC	-1.02395	0.0404438
LOC112446681	-1.0231	0.141918
LOC112443840	-1.02185	0.0821979
SBSN	-1.02138	0.0661203
TMEM139	-1.02087	0.0635218
LOC104976302	-1.01937	0.0125047
LOC784409	-1.01829	0.00926038
LOC101906167	-1.0159	0.0663697
LOC112445442	-1.01505	0.0441289
CXHXorf65	-1.01146	0.159214
CASKIN2	-1.01094	0.061227
TRIM48	-1.00645	0.10066
SPADH2	-1.00555	0.116666
FCAMR	-0.998995	0.1052
LOC104976640	-0.996704	0.121833
LOC617663	-0.996233	0.02001
LOC112449110	-0.995356	0.00158127
LYZL4	-0.994995	0.0381196
LOC104970644	-0.989866	0.0933406
ASGR1	-0.988998	0.0203965
LOC112443727	-0.986453	0.0629783
LOC112449316	-0.986373	0.0286864
LOC101905008	-0.985888	0.0796384
LOC100848863	-0.98556	0.0487022
TEX28	-0.983531	0.128462
CXCL17	-0.978729	0.0291951
ZNF500	-0.97693	0.119662
MMP14	-0.976555	0.11372
LOC104972737	-0.976326	0.0149242
IL17A	-0.976172	0.151065
SLC27A5	-0.976004	0.0163619
EPHB4	-0.974728	0.00878723
KRT35	-0.972662	0.174605
LOC785804	-0.97154	0.0138845
LOC509184	-0.971458	0.0281287
LOC112446756	-0.970291	0.045353
LOC101902932	-0.970049	0.148767
LOC104972787	-0.969966	0.0261796
LOC112444348	-0.969109	0.0935758
LOC104973322	-0.968866	0.0374844
LOC100852061	-0.965673	0.152138
LOC112442753	-0.964975	0.0645965
CCDC27	-0.962465	0.0516608
GIPC3	-0.961521	0.0797001
SPADH1	-0.960531	0.0941398
LOC112449123	-0.959874	0.0680377
GPR142	-0.958777	0.185851
B3GNT7	-0.958538	0.0981401
LOC107132718	-0.958138	0.0167226
LOC104976304	-0.956938	0.0591893
LOC112443483	-0.954191	0.0277639
PGF	-0.952153	0.0782273
LOC112446040	-0.951949	0.111523
LOC107131849	-0.95169	0.0814174
PCSK1N	-0.949974	0.159475
LOC101906305	-0.949303	0.135039
LOC104974529	-0.948556	0.107161
TRIM10	-0.948026	0.016281
LOC112448351	-0.947085	0.133649
LOC112444157	-0.943875	0.136368
GSDMC	-0.943658	0.0484045
GJB3	-0.943377	0.184712
SLC39A5	-0.942552	0.058456
LOC104974661	-0.939563	0.0157745
LOC112444651	-0.938393	0.0603863
RCVRN	-0.938227	0.0232955
LOC101907137	-0.937244	0.125636
LOC104971291	-0.936646	0.140329
SGCA	-0.93644	0.0572875
KRT15	-0.935943	0.0679219
LOC112446331	-0.935087	0.100897
LRRC18	-0.934755	0.00887402
LOC104970468	-0.933299	0.0744688
C2CD4C	-0.932419	0.229829
CPT1B	-0.932128	0.109835
LOC788425	-0.931813	0.0179928
GSX1	-0.931537	0.121265
LOC112446788	-0.930306	0.0359928
ZDHHC22	-0.929431	0.0789487
LOC112448141	-0.928445	0.0535041
ZNF835	-0.92652	0.0775269
PROP1	-0.924718	0.0347327
UCP1	-0.924475	0.159127
LOC101903757	-0.923415	0.0941336
LOC101904591	-0.922848	0.0919964
C1QTNF9	-0.922189	0.0321633
ANKRD65	-0.922102	0.183947
CDR2L	-0.921626	0.0212901
LOC112447802	-0.92105	0.189684
LOC112441622	-0.920941	0.104843
SFXN3	-0.918716	0.145863
RIN1	-0.91835	0.0373414
LOC100337076	-0.916471	0.234045
LOC107132524	-0.915987	0.00878217
LOC112445709	-0.914442	0.0454807
LOC100300488	-0.914149	0.0452056
KLF15	-0.91337	0.180241
LOC512440	-0.911532	0.036117
LOC112448063	-0.910433	0.0234021
LOC104974936	-0.909733	0.029172
LOC112448836	-0.908067	0.0666115
LOC100850436	-0.907723	0.0267948
LOC112445543	-0.90707	0.0699884
SULT1C4-2	-0.906916	0.00329396
LOC112448527	-0.906915	0.0815794
MIA	-0.90684	0.182432
ARMCX6	-0.906271	0.143889
LOC107131481	-0.905412	0.043825
CPLANE2	-0.904515	0.0418036
LOC112445645	-0.904273	0.077507
SERPINA3-1	-0.904035	0.142714
LOC101906512	-0.903088	0.113034
TOP1MT	-0.902772	0.168389
LOC112444303	-0.902374	0.0406767
LOC618806	-0.902325	0.0420777
TMEM59L	-0.901953	0.197929
LOC107131525	-0.901667	0.023485
LOC516870	-0.901524	0.113308
ACCSL	-0.901209	0.0176506
KRT71	-0.900529	0.0128058
LOC112443234	-0.899183	0.130001
LOC540354	-0.898539	0.0740268
LOC112442729	-0.897356	0.0674318
TFF1	-0.897084	0.117499
LOC112446611	-0.896986	0.0136601
LOC112449594	-0.895104	0.082694
LOC112445159	-0.89459	0.0748009
INMT	-0.89451	0.0482918
SPIN2B	-0.894055	0.108383
LOC107131675	-0.893769	0.0504507
LOC104969384	-0.891231	0.114192
LOC112445104	-0.889397	0.135491
LOC112442248	-0.888927	0.139657
ZBTB47	-0.8885	0.120316
HGFAC	-0.888088	0.21418
LOC107133045	-0.887442	0.0904616
LOC112443473	-0.887399	0.0478647
LOC112442412	-0.887187	0.0973007
LOC100847745	-0.885501	0.198674
RHBDL1	-0.884533	0.222996
ADAM33	-0.884007	0.054307
LOC112449144	-0.883721	0.0492209
LOC101906064	-0.881761	0.0754361
MFRP	-0.881067	0.156722
LOC112444897	-0.880906	0.128857
BBS12	-0.880825	0.0428866
LOC112445611	-0.878783	0.12033
GRK1	-0.878594	0.149826
THEM5	-0.878414	0.0548863
IL21	-0.877878	0.0235901
LOC112441656	-0.876836	0.175374
TTC9B	-0.876021	0.175317
LOC107131551	-0.875933	0.133758
LOC789799	-0.87385	0.199989
ATP6V1FNB	-0.873698	0.252883
LOC101906971	-0.873244	0.0275629
EHD2	-0.872356	0.092947
S100A16	-0.871008	0.0506419
CL43	-0.870873	0.0836013
LOC107133247	-0.870681	0.0804285
ANKRD61	-0.867746	0.257468
SLC51A	-0.866915	0.0584221
LOC104972322	-0.8667	0.0572505
OSGIN1	-0.865277	0.00230772
LOC100848639	-0.865044	0.0802617
LOC104974486	-0.863942	0.0188325
LOC112442449	-0.863302	0.137109
KIF7	-0.863193	0.0517386
CCR9	-0.861879	0.051099
SPR	-0.860944	0.0320203
EPN3	-0.860888	0.0462869
CTSV	-0.86087	0.0826202
LOC112449550	-0.860263	0.0217472
LOC112448545	-0.859808	0.188495
CYP27B1	-0.859496	0.0308564
LOC101904252	-0.858795	0.16762
NGP	-0.85772	0.169114
NTN5	-0.856805	0.0989487
LOC786820	-0.856518	0.227693
LOC107133117	-0.856299	0.0421086
TEPP	-0.855792	0.136694
LOC104974207	-0.855242	0.0716468
LOC101905151	-0.85496	0.175714
LOC101903265	-0.854785	0.266205
EPO	-0.851982	0.314349
PRP8	-0.851877	0.103303
MGC134105	-0.850358	0.0310273
C26H10orf82	-0.849284	0.0338537
LOC104968502	-0.848078	0.108092
GLT6D1	-0.848034	0.139123
LOC112449564	-0.84791	0.195271
MFSD4A	-0.847845	0.0533439
OR4C46	-0.847761	0.0580578
LOC104969620	-0.847454	0.128504
LOC101902385	-0.845537	0.207795
EFS	-0.84491	0.209828
CCL16	-0.844413	0.342813
LOC100126230	-0.843525	0.0972502
NAT16	-0.843105	0.119311
NEURL2	-0.8431	0.240984
FDCSP	-0.842991	0.0807806
MED31	-0.842391	0.173534
HOXB5	-0.84212	0.197657
LOC112444295	-0.841833	0.0439432
LOC112445515	-0.84151	0.298101
LOC101904413	-0.841469	0.0522239
LOC101902128	-0.841316	0.191532
KLK13	-0.840984	0.0596084
LOC112447102	-0.840782	0.0710744
LOC112442075	-0.840552	0.0419383
LOC112444842	-0.839103	0.150616
LOC101904123	-0.839049	0.0946243
LOC112448887	-0.838368	0.175907
IGFBP6	-0.837678	0.178126
LOC104974695	-0.837346	0.1977
CD300E	-0.836395	0.021278
MEG9	-0.835454	0.106498
LOC112443767	-0.834682	0.230247
LOC104972443	-0.834666	0.0622092
LOC112442556	-0.834554	0.00416574
H19	-0.833957	0.177755
SAMD14	-0.833623	0.0782791
LOC112441470	-0.833457	0.154308
LOC104973101	-0.833166	0.018211
LOC104969002	-0.832153	0.107423
LOC112447815	-0.831467	0.211718
LOC112442627	-0.830262	0.0915039
LOC520626	-0.828998	0.129765
B3GNT3	-0.828952	0.0100274
LOC112446402	-0.827853	0.0530895
LOC112442681	-0.827675	0.0569333
LOC112444306	-0.82613	0.0354787
LOC107131736	-0.825451	0.207634
LOC104971329	-0.82485	0.148788
LOC101903891	-0.824367	0.0200051
LOXL1	-0.824301	0.0473651
IRGC	-0.823916	0.203492
NLRX1	-0.823318	0.0380239
LOC104974269	-0.822944	0.0855098
LOC107131651	-0.822545	0.00358435
LOC104976340	-0.822507	0.059081
LOC104972390	-0.821692	0.0707231
LOC107132988	-0.821046	0.104128
LOC107131781	-0.820335	0.21105
RDH8	-0.819857	0.0607906
LOC101906884	-0.818679	0.0440262
ADAM1B	-0.818492	0.084607
LOC112448140	-0.817518	0.0861168
LOC112447549	-0.817493	0.187816
LOC101907807	-0.817415	0.17251
USP27X	-0.816902	0.142423
RNF39	-0.816831	0.150591
REG3A	-0.816141	0.149924
RIPPLY2	-0.815963	0.304834
LRP3	-0.815476	0.157228
CYM	-0.815165	0.0342832
LOC112442757	-0.814522	0.0522563
KRT76	-0.814253	0.0864572
SEC14L6	-0.813854	0.0189313
LOC100298428	-0.813743	0.129322
LRTM2	-0.813598	0.219074
LOC112447850	-0.812703	0.197164
SLC30A3	-0.812538	0.0598047
LOC101903858	-0.812156	0.0916995
MGC137036	-0.811671	0.173313
SPINK2	-0.810069	0.109643
GSTO1	-0.809624	0.098032
LOC100196897	-0.807501	0.0451162
TSGA10IP	-0.807163	0.0914637
LOC100295687	-0.80621	0.148059
LOC526488	-0.805832	0.199792
SMIM24	-0.805488	0.141655
LRRC71	-0.805052	0.042087
NCR1	-0.80482	0.0516985
LOC112442682	-0.804693	0.168674
ZSCAN5B	-0.804479	0.0793586
LOC404061	-0.804141	0.16355
FAAP100	-0.80333	0.0980299
LOC104969302	-0.802853	0.191462
LOC100336869	-0.80205	0.220808
LOC112445120	-0.801888	0.333946
TMPPE	-0.801575	0.126123
PTGES	-0.801517	0.0749236
LOC107131308	-0.800999	0.078657
LOC104970437	-0.800821	0.0646996
METTL21C	-0.799692	0.0742745
LOC104970340	-0.799257	0.20139
MMP1	-0.798297	0.221549
DNASE1L2	-0.797201	0.186228
MS4A14	-0.796725	0.0503472
LOC112445772	-0.795307	0.171508
LOC101907713	-0.793873	0.0496298
LOC112444487	-0.793637	0.183737
ZNF114	-0.792383	0.121406
LOC112447069	-0.792147	0.0218588
RARRES2	-0.791996	0.113279
LOC508455	-0.791404	0.0125901
LOC112448065	-0.791293	0.0153249
LOC101910094	-0.790993	0.197556
LOC521656	-0.790466	0.0364557
LOC104971508	-0.790118	0.107555
DLL4	-0.788696	0.115185
LOC112449570	-0.788198	0.148622
LOC101905505	-0.788013	0.0587405
ZNF205	-0.787687	0.212761
WFDC5	-0.787227	0.127025
LOC783845	-0.785491	0.103184
TRNAG-GCC-28	-0.785356	0.248037
SEMA3B	-0.785113	0.132684
LOC789121	-0.784934	0.0251374
CCDC157	-0.784345	0.0660338
LOC507184	-0.784202	0.163651
LOC112447292	-0.782647	0.138135
LOC100337129	-0.782268	0.0541216
SP5	-0.780933	0.145281
LOC780933	-0.779905	0.100958
LRIT1	-0.779635	0.131099
LOC112441539	-0.778838	0.0743515
LOC101902689	-0.778186	0.101275
OR2AE1	-0.778182	0.166622
TRNAK-CUU-17	-0.777276	0.364408
COL2A1	-0.777097	0.1175
LOC107132437	-0.777005	0.242394
CATSPER1	-0.776579	0.0609881
CHST4	-0.776513	0.112435
LOC112442026	-0.776479	0.113737
LOC112444924	-0.775552	0.0695203
LOC104972593	-0.775282	0.142698
LOC101908683	-0.775257	0.328927
ARHGEF19	-0.774924	0.114272
HTR5A	-0.774253	0.014433
ELN	-0.77393	0.152628
ACBD4	-0.773389	0.122377
LOC100140085	-0.772684	0.0438885
LOC100300684	-0.772462	0.153495
LOC782545	-0.771734	0.161083
LOC112448789	-0.771198	0.179033
LOC112443022	-0.77056	0.260711
ATP6V0E2	-0.770015	0.246295
LOC112449049	-0.768724	0.0179431
PLA2G3	-0.768493	0.182694
RBP3	-0.767976	0.033918
LOC112447000	-0.767686	0.185789
CRABP2	-0.76709	0.204619
LOC104975170	-0.766363	0.31997
LOC101903038	-0.766137	0.0785202
LOC107132705	-0.765975	0.0701234
LOC112447818	-0.765364	0.03946
LOC768229	-0.764998	0.210417
LOC101907407	-0.764515	0.064313
LOC100139075	-0.764167	0.15849
LOC112445100	-0.763867	0.267854
LOC112444335	-0.763675	0.309307
LOC112447150	-0.76344	0.105538
LOC101904360	-0.762772	0.107041
LOC112446667	-0.762001	0.0910458
FAM181B	-0.761951	0.240233
LOC101907074	-0.761947	0.0124843
SNAPC4	-0.761781	0.018064
NAGLU	-0.761423	0.031356
OAZ3	-0.760856	0.185795
COPZ2	-0.759835	0.133972
KLK11	-0.75979	0.0507442
LOC786987	-0.759349	0.00452588
LOC112448813	-0.759073	0.103069
LOC112444167	-0.758773	0.0575531
LOC112448059	-0.758739	0.0373429
LOC112448772	-0.75849	0.286905
LOC107133128	-0.758258	0.0608043
MYO1A	-0.757934	0.0206388
TMEM150B	-0.757757	0.1881
LOC101907513	-0.757625	0.15458
PDE6B	-0.75755	0.0714847
LOC104973708	-0.757503	0.0874737
MATN4	-0.757147	0.060317
LOC112449094	-0.75644	0.224265
LOC101906222	-0.756409	0.0330467
LOC104972173	-0.756349	0.0348564
CYP21	-0.756193	0.282073
LOC112442377	-0.756191	0.126905
LOC104969669	-0.755986	0.205876
LOC112448366	-0.75581	0.213538
LOC104974427	-0.755575	0.0706203
LOC112445756	-0.755138	0.0551647
LOC104974666	-0.754627	0.0872791
LOC112441660	-0.75421	0.309738
MUCL1	-0.752709	0.123543
LOC100847335	-0.752459	0.0406082
LOC112447813	-0.751748	0.205358
GZMM	-0.751738	0.153043
C16H1orf53	-0.751656	0.059584
LOC112449106	-0.751498	0.211521
LOC101907681	-0.751116	0.111157
LOC112449364	-0.750996	0.206951
LOC112443225	-0.750933	0.0191685
LOC112449506	-0.750688	0.138082
LOC112444733	-0.750608	0.114736
MTMR11	-0.750304	0.0626245
SLC22A7	-0.750101	0.229534
LOC112447045	-0.749855	0.143097
MPL	-0.749827	0.105139
LOC112449310	-0.749554	0.134352
LOC104974752	-0.749399	0.174597
PCK1	-0.749304	0.114483
SEMA6B	-0.74879	0.0277314
DMBX1	-0.748412	0.248188
LOC112442606	-0.748208	0.213098
LOC519492	-0.748118	0.0518489
LOC112444494	-0.747911	0.244136
LOC112443122	-0.747704	0.0748347
LOC112442692	-0.747698	0.0426878
LOC100848114	-0.747051	0.0208063
PMM2	-0.746971	0.0104242
SFRP5	-0.745954	0.212331
LOC112441986	-0.745577	0.284032
LOC101908745	-0.74493	0.196575
LOC104972629	-0.744615	0.184683
CYP1A1	-0.744593	0.115844
PLEKHA6	-0.743916	0.151239
CHRNA2	-0.743686	0.0090759
LOC112448832	-0.743324	0.222894
ADAMTSL5	-0.743111	0.214053
GDF3	-0.743	0.121482
CFAP100	-0.742486	0.0974994
LOC112449091	-0.741918	0.0350826
LOC101903501	-0.741289	0.0658663
LOC101903087	-0.740949	0.125441
LOC101904756	-0.740828	0.0445269
HAP1	-0.740748	0.238703
LOC112444360	-0.740651	0.231188
NPHS1	-0.740082	0.112879
SCML1	-0.73974	0.0411253
PRDM9	-0.739263	0.119024
LOC112444336	-0.739253	0.151226
LOC107132603	-0.738994	0.0957052
LOC112442619	-0.738979	0.145851
LOC104969299	-0.738701	0.11604
AQP2	-0.738557	0.23577
P3H4	-0.737923	0.179659
TM4SF1	-0.73784	0.108414
LOC101910192	-0.737363	0.101395
LMTK3	-0.736766	0.0629779
ACE3	-0.736495	0.0275478
LOC112445787	-0.735313	0.0668092
CPXM1	-0.735187	0.147871
LOC112448092	-0.735085	0.070454
GNB3	-0.73467	0.134492
LOC112445085	-0.734608	0.0994391
LOC112448851	-0.734291	0.270601
C3H1orf210	-0.734196	0.187421
TEX101	-0.733377	0.104786
LOC101902612	-0.732797	0.116813
TEX51	-0.732401	0.275405
CBR1	-0.731637	0.0984933
BATF2	-0.73148	0.228876
LOC788997	-0.73147	0.0583818
TIMP4	-0.730711	0.0880722
LOC112442722	-0.730529	0.30316
SSTR2	-0.730088	0.111039
LOC112442999	-0.730032	0.0172557
GSTT2	-0.729983	0.238641
OR52B2	-0.729652	0.128087
ACE	-0.729597	0.138578
CAV3	-0.729573	0.0499614
FSCN3	-0.72922	0.0785372
FEV	-0.72869	0.204004
C19H17orf98	-0.728614	0.309443
MIXL1	-0.728534	0.181485
LOC112445690	-0.726839	0.261179
LOC112443456	-0.726554	0.309317
CNKSR1	-0.7265	0.230106
P2RX4	-0.726432	0.0477358
PELI3	-0.726093	0.175756
BSP3	-0.725538	0.224683
LOC107133048	-0.72492	0.146358
NOXRED1	-0.724257	0.071479
CCDC197	-0.723606	0.025351
KCNK16	-0.723348	0.102407
TEX43	-0.723328	0.22466
LOC112445977	-0.723144	0.0411617
LOC112442032	-0.723106	0.12912
LOC112441528	-0.722694	0.199628
KCNK4	-0.721969	0.0789732
LOC112446786	-0.721733	0.26877
GP1BA	-0.721426	0.177825
ZBED2	-0.721239	0.246841
LOC104971058	-0.720582	0.0823586
LOC112442371	-0.718899	0.129086
LOC100849017	-0.718451	0.143683
ALKAL1	-0.718249	0.100527
LOC112445919	-0.718117	0.238484
LOC112447085	-0.71808	0.271864
LOC112443229	-0.71753	0.0446936
STKLD1	-0.717396	0.05916
LOC112448564	-0.717054	0.290103
LOC112448074	-0.716661	0.240818
LRRC75A	-0.716643	0.0154427
PRSS54	-0.716214	0.0554466
NECAB3	-0.716142	0.164678
KCND1	-0.716084	0.110865
LOC112449336	-0.715452	0.0454583
LOC101905635	-0.71482	0.127451
LOC784932	-0.714491	0.252494
LOC104969630	-0.714325	0.331754
LOC112441625	-0.71425	0.204077
LOC112445643	-0.714125	0.148101
GPR26	-0.714095	0.0198046
F13B	-0.714094	0.0609666
LOC112444529	-0.713239	0.0706871
LOC112444536	-0.712957	0.0821881
DUOXA2	-0.712783	0.215579
SPDYC	-0.712763	0.276756
MAFA	-0.71263	0.239903
MYH6	-0.712461	0.149728
LOC101902345	-0.712408	0.24075
ODF3	-0.711907	0.276393
LOC101903835	-0.711236	0.136672
LOC112448804	-0.710429	0.121621
LOC112443412	-0.709953	0.0651228
LOC112448837	-0.709657	0.23529
LOC112449303	-0.708634	0.119223
LOC112443501	-0.708555	0.080292
LDHD	-0.707917	0.24311
LOC112444879	-0.707853	0.228342
LOC112449039	-0.707848	0.0910357
LOC107132374	-0.707814	0.102898
SPACA7	-0.707741	0.127572
LOC513894	-0.706851	0.167725
LOC101906488	-0.706513	0.0234469
RHBG	-0.706472	0.15771
SIRPD	-0.706363	0.266271
LOC104975246	-0.706003	0.140169
CABP4	-0.705987	0.31919
CCDC121	-0.70595	0.21549
LOC100851999	-0.705724	0.248749
LOC104969916	-0.705582	0.0246775
LOC101909082	-0.70539	0.129437
LOC112442655	-0.70513	0.108483
HEATR9	-0.704202	0.0512312
COL20A1	-0.703431	0.0512579
PF4	-0.703322	0.735835
LOC101905820	-0.703318	0.133868
LOC112447040	-0.703051	0.258383
LOC512627	-0.702423	0.0522725
LOC100851369	-0.702342	0.0638251
VSIG10L	-0.70213	0.029173
LOC107132688	-0.701976	0.231185
TTC24	-0.701437	0.107758
CRX	-0.701214	0.0622422
LOC104976195	-0.701198	0.249311
LOC112443824	-0.701185	0.117188
LOC112447539	-0.701033	0.14901
LOC104975928	-0.700965	0.340521
LOC107131856	-0.700764	0.120268
LOC101902714	-0.700643	0.220157
LOC104969383	-0.700196	0.00286449
TMEM17	-0.700062	0.141436
ZNF879	-0.699854	0.0297251
MGC137098	-0.699708	0.133939
CLEC18C	-0.699486	0.106369
LOC112445049	-0.699151	0.0790162
C8H9orf131	-0.698315	0.182341
LOC613549	-0.698224	0.132859
LOC112446750	-0.69753	0.346337
ITM2A	-0.697283	0.225508
HOXD11	-0.696198	0.122166
FAM183A	-0.696188	0.0138747
DTX1	-0.695904	0.0392558
LOC112445774	-0.695763	0.260889
LOC112448516	-0.695691	0.181472
LOC112442732	-0.69534	0.229476
LOC112444495	-0.695316	0.161066
LOC107131315	-0.695098	0.362832
CPA1	-0.693982	0.188494
LOC112442048	-0.693919	0.261036
C11H2orf81	-0.692785	0.0813125
LOC112445407	-0.692649	0.129537
PHOX2A	-0.692454	0.265713
LOC104975219	-0.692376	0.123745
DPRX	-0.691714	0.0193892
LOC101904374	-0.691072	0.189488
CHST12	-0.690424	0.00391486
LOC101905960	-0.689971	0.229739
LOC613739	-0.689961	0.226971
LOC618826	-0.689769	0.373683
LOC104973175	-0.689677	0.159005
SPACA1	-0.689406	0.0368506
LOC112445578	-0.68904	0.0849858
LOC112447463	-0.688115	0.0665991
LOC107133219	-0.688045	0.251797
LOC112443173	-0.688039	0.121235
MYH3	-0.687707	0.049088
SPERT	-0.687147	0.165385
SLC16A8	-0.686656	0.281624
CIDEB	-0.686607	0.203085
PAG2	-0.686331	0.139503
RPAP1	-0.685252	0.151819
LOC100848017	-0.685128	0.0602294
PTCH2	-0.684562	0.0979217
MIS12	-0.684421	0.141252
UNC93A	-0.684387	0.0677817
FXYD1	-0.684181	0.0839585
C19H17orf100	-0.683947	0.0819713
LOC112443148	-0.683844	0.268618
LOC516940	-0.683789	0.252768
SECTM1A	-0.683298	0.108612
CDH24	-0.683141	0.203565
FAM221B	-0.683135	0.184175
LOC104970637	-0.682922	0.0140364
GJC3	-0.682504	0.258295
CHRND	-0.681791	0.3116
FNDC8	-0.681427	0.147865
LOC788228	-0.681367	0.0460601
CYR61	-0.680985	0.18863
KIF20A	-0.680393	0.142102
LOC112445443	-0.680354	0.160871
FAM240A-2	-0.679797	0.0645241
C7H19orf44	-0.679791	0.0200426
ENTPD3	-0.679741	0.0280078
CDC42BPG	-0.67969	0.141061
LOC112444163	-0.679466	0.0448225
LOC104973807	-0.679248	0.403525
LOC101905897	-0.679053	0.229369
LOC112441870	-0.679047	0.0365922
LOC781486	-0.67862	0.153685
LOC112444180	-0.678421	0.048185
LOC112444910	-0.678199	0.0286611
RHO	-0.677411	0.187256
ZNF513	-0.677269	0.280639
KRT16	-0.677042	0.158719
LOC104975666	-0.676901	0.194394
LOC112447435	-0.675873	0.248682
LOC781261	-0.675817	0.014842
LOC100137989	-0.675681	0.25304
LOC112445144	-0.675607	0.154545
KHK	-0.675138	0.0368705
LOC523503	-0.674618	0.00683438
C28H10orf99	-0.674419	0.168178
LOC112441538	-0.674127	0.0643382
LOC107132928	-0.674022	0.0805344
LOC104971388	-0.673098	0.0315092
LOC112448839	-0.672648	0.326268
FLNC	-0.672487	0.142131
HRASLS	-0.671681	0.056284
LOC104968852	-0.671646	0.17246
RAET1G	-0.671638	0.21717
NKD2	-0.671413	0.0795818
LOC107131798	-0.670754	0.187205
REM1	-0.670403	0.0808603
LOC112446685	-0.670095	0.465327
LOC112448752	-0.670071	0.262786
LOC112445959	-0.669558	0.193024
ANGPTL2	-0.668292	0.0519696
LOC112448560	-0.668174	0.254781
LOC104973102	-0.668102	0.0620548
LOC101903873	-0.667893	0.56547
LOC781778	-0.66774	0.200178
CYP2E1	-0.667473	0.240383
LOC112449301	-0.667229	0.0628237
LOC104975431	-0.667037	0.0511594
LOC112442028	-0.666997	0.0838459
SLC22A18	-0.666208	0.146079
ACOT11	-0.665933	0.0108745
LOC101904131	-0.665813	0.066541
TEKT5	-0.66581	0.0138637
DDIAS	-0.665451	0.0534778
MOGAT2-3	-0.665405	0.212565
LOC528040	-0.664991	0.0742115
VSTM2B	-0.664959	0.0460076
ZNF213	-0.664729	0.13128
DCST2	-0.664682	0.31706
TLR9	-0.664636	0.303356
LOC112447410	-0.664597	0.188293
S100A9	-0.66442	0.738427
CADM4	-0.664393	0.156937
KCTD12	-0.66427	0.630262
LOC529925	-0.663788	0.382452
LOC100847835	-0.663509	0.224685
LOC101907227	-0.663392	0.287164
DYNAP	-0.663146	0.337675
AWAT1	-0.663033	0.258215
LOC101903327	-0.662708	0.256014
SLC51B	-0.662678	0.295464
LOC101904842	-0.662539	0.10772
LOC101906730	-0.661711	0.108013
C19H17orf113	-0.661501	0.0251835
LOC112446473	-0.661438	0.167442
BCL2L10	-0.661277	0.226324
LOC101906171	-0.661023	0.0816823
HPN	-0.660764	0.0659281
SLC22A31	-0.660572	0.249507
LOC112442226	-0.660421	0.0643241
AIRE	-0.660214	0.271059
NR1H3	-0.660158	0.052606
GULO	-0.660078	0.0631346
LOC104972045	-0.660075	0.430874
MGAT3	-0.659218	0.077892
LOC100848052	-0.658957	0.155188
LOC100337323	-0.658698	0.0124597
LOC112445390	-0.658427	0.126019
FKBP7	-0.658333	0.151291
RABEP2	-0.65831	0.225929
SLAMF8	-0.658208	0.106489
APOH	-0.657844	0.0417434
LOC112448023	-0.657658	0.20542
LOC112441776	-0.656998	0.199605
LOC112447057	-0.656969	0.0330842
LOC107132226	-0.656959	0.0648365
EPHA8	-0.656805	0.211307
SBK3	-0.656785	0.262452
LOC112442084	-0.656702	0.215068
LOC101905992	-0.656475	0.148422
ZDHHC1	-0.656282	0.00971066
FOXN4	-0.655815	0.026912
LOC104974943	-0.655622	0.140181
LOC100847269	-0.655564	0.162062
LOC112444639	-0.655417	0.292908
LOC112449507	-0.655255	0.0330883
SERPINA5	-0.655166	0.21277
LOC101904133	-0.654999	0.224001
LOC112446329	-0.654942	0.10155
STX1A	-0.654401	0.159499
GNB1L	-0.654025	0.147797
COL9A3	-0.653883	0.118323
LOC101906001	-0.653009	0.125323
LOC101904836	-0.652857	0.322251
EFHD1	-0.652611	0.0222323
COLEC11	-0.652298	0.111454
LOC112442348	-0.652238	0.258918
LOC530973	-0.651458	0.0782359
UBASH3A	-0.651421	0.00846907
LOC112444647	-0.651379	0.349557
ALPI	-0.651337	0.435963
LOC112442690	-0.650698	0.0593418
ITGAD	-0.650477	0.0503594
TMEM211	-0.650301	0.111979
OSCP1	-0.64975	0.0169307
LOC112441866	-0.649706	0.163475
LOC104970788	-0.649544	0.329222
LOC100847998	-0.649523	0.0301288
CLEC10A	-0.649262	0.0267143
LOC619159	-0.64921	0.289513
LOC107132963	-0.648702	0.220068
LOC510369	-0.648308	0.307894
LOC112448750	-0.6483	0.0275063
RHBDF1	-0.647987	0.146704
LOC112443025	-0.647941	0.228701
SLC22A11	-0.647886	0.0874424
KBTBD12	-0.647529	0.0968063
LOC112448009	-0.647528	0.205157
UBE2QL1	-0.64715	0.0161917
LOC112444770	-0.646472	0.196553
FAM151A	-0.646337	0.0488797
CHRNG	-0.645758	0.25604
SERPINF1	-0.645691	0.16782
LOC112443202	-0.64518	0.267625
LOC101901906	-0.644858	0.0666525
LOC101902458	-0.644758	0.191964
TNNI3	-0.64465	0.278971
COX4I2	-0.644649	0.283737
LOC112444926	-0.644551	0.154696
LOC101902664	-0.644483	0.125662
LOC101904191	-0.644382	0.303767
LOC104969069	-0.644378	0.0282906
LOC107131418	-0.644139	0.174415
EFEMP2	-0.643811	0.0608429
LOC104973970	-0.643721	0.303308
MGC133647	-0.643471	0.0590986
LOC526067	-0.643374	0.369209
SFRP2	-0.643062	0.311447
SERPINA3	-0.642806	0.250534
HSD11B1L	-0.642791	0.107941
LOC506486	-0.642611	0.201994
HSCB	-0.642534	0.0212774
LOC104968946	-0.642422	0.251894
LOC112449240	-0.64225	0.131764
CRYGS	-0.641972	0.021104
LOC104976573	-0.641871	0.19231
VTN	-0.641386	0.34543
KRT72	-0.641316	0.146889
FRMD1	-0.641195	0.255205
LOC522763	-0.64057	0.0447846
SLFNL1	-0.640465	0.0969336
LOC112444211	-0.640271	0.109256
LOC112445098	-0.63978	0.229862
GRHL3	-0.639767	0.138287
ZNF683	-0.639402	0.141042
CNIH3	-0.638813	0.00911031
KRT18	-0.638406	0.357942
CD8A	-0.638337	0.177833
LOC112441479	-0.638239	0.181134
LOC522128	-0.63797	0.116655
ZSCAN9	-0.637539	0.0525293
LOC101906656	-0.637182	0.106908
LOC107131695	-0.636932	0.243247
DHRS7C	-0.636855	0.305248
LOC790324	-0.636371	0.313257
RGR	-0.636183	0.15559
LOC104974955	-0.635716	0.0978362
DEFB7	-0.635548	0.580676
KDF1	-0.63485	0.0577347
BBS1	-0.634806	0.0314343
LOC100125266	-0.634435	0.331716
C9H6orf118	-0.634337	0.0174092
DUOX1	-0.634195	0.118266
LOC101902025	-0.63413	0.277822
LOC104971520	-0.633574	0.271043
FAM171A2	-0.633482	0.148233
LOC613752	-0.633186	0.0611841
LOC112448738	-0.633111	0.255385
ZP4	-0.632734	0.280901
FIGNL2	-0.632713	0.118879
LOC107131414	-0.632584	0.272371
LOC112446381	-0.632514	0.104822
PRSS58	-0.632444	0.190422
EIF4E1B	-0.632218	0.149677
LOC112445528	-0.631983	0.0849783
LOC104973089	-0.631406	0.0569202
LOC112446047	-0.631193	0.235278
MC2R	-0.631006	0.134373
CASTOR2	-0.630977	0.0458055
ACADS	-0.630973	0.0320133
LOC616149	-0.630364	0.0691191
ZNF232	-0.630113	0.114148
MELTF	-0.630091	0.168173
LOC100295797	-0.630003	0.238728
SERPINA10	-0.63	0.0725124
LOC101906708	-0.629748	0.0868457
LOC104968990	-0.629194	0.110583
LOXL4	-0.629142	0.0621824
LOC104970937	-0.628063	0.159728
TBX6	-0.627771	0.320204
LOC100848331	-0.627556	0.304398
GUCA1B	-0.627308	0.0917699
PATL2	-0.62713	0.188128
HHIPL1	-0.626735	0.0564665
CACNA1F	-0.625987	0.225837
LOC107131328	-0.625944	0.118129
LOC112445851	-0.625745	0.219839
VIL1	-0.625721	0.102452
LOC101903072	-0.625414	0.098371
PRDM7	-0.62541	0.101695
LOC112446010	-0.625406	0.0853771
LOC104969396	-0.625178	0.184809
LTB4R2	-0.624976	0.292484
GBP6-2	-0.624799	0.121039
BEST4	-0.62447	0.231586
HS1BP3	-0.624282	0.239431
LOC104975286	-0.624226	0.0321
LOC112441871	-0.623314	0.299366
LOC510904	-0.623305	0.127056
PXMP4	-0.623197	0.023781
LOC112448846	-0.62319	0.189582
MFSD9	-0.623127	0.0406979
HOXD4	-0.622983	0.0831645
LOC538688	-0.622851	0.212293
LOC787628	-0.622807	0.300552
SLC22A17	-0.622433	0.293915
LOC104975084	-0.621478	0.0513454
LOC101905297	-0.621449	0.131711
OPN4	-0.621303	0.206536
CLDN15	-0.621201	0.381239
LOC107132998	-0.621068	0.0450747
TFPT	-0.620902	0.0852238
LOC107131925	-0.620842	0.12766
PADI2	-0.620135	0.0318578
GPAT2	-0.620027	0.161436
LOC112443842	-0.619991	0.380589
LOC112444326	-0.619856	0.0962046
ARR3	-0.61984	0.213488
LOC784541	-0.61974	0.00118076
LOC101909815	-0.619627	0.13832
CLEC2L	-0.619584	0.0413335
LOC112447408	-0.619428	0.229039
FBXL21	-0.619401	0.104098
LOC112442952	-0.618894	0.251428
LOC112448058	-0.618745	0.145926
LOC100847713	-0.618621	0.233245
MYF5	-0.618528	0.383833
KCNG4	-0.618187	0.140892
PLEKHA4	-0.618026	0.11428
PLD2	-0.617411	0.0640653
NXF3	-0.616982	0.18
TTC25	-0.616811	0.0255791
ADCY4	-0.616698	0.0234567
LOC615697	-0.616433	0.197593
LOC112447370	-0.616363	0.276326
LOC100335428	-0.616154	0.217489
LOC112447547	-0.616103	0.107796
FGA	-0.613947	0.170096
LOC101903474	-0.613774	0.153983
WBP2NL	-0.613586	0.0267046
TRNAG-GCC-27	-0.613223	0.355419
LOC101907931	-0.613149	0.0491766
SULT1C3	-0.613127	0.0913876
LOC112443495	-0.612968	0.0360813
EDN2	-0.612644	0.0805915
SMIM23	-0.612602	0.33727
LOC101907515	-0.61212	0.169975
LOC107131697	-0.611804	0.286418
LOC781146	-0.61161	0.252659
SCARF1	-0.61158	0.169997
CYP4A22	-0.611542	0.0922454
NEFM	-0.611424	0.271257
TINAGL1	-0.611321	0.192294
FABP6	-0.611308	0.302188
MFSD2A	-0.611287	0.127423
MLN	-0.61124	0.0622378
KCNA7	-0.61124	0.0713381
LOC112445540	-0.611078	0.248745
CCL22	-0.610907	0.21382
SLC9A1	-0.610808	0.0390206
LOC101906367	-0.610308	0.31103
C21H14orf132	-0.609897	0.0837178
TMEM253	-0.609855	0.270965
PLIN1	-0.609748	0.191683
LOC504861	-0.609718	0.02956
LOC112442005	-0.609183	0.220274
TMED1	-0.60901	0.261953
ATOH7	-0.608931	0.324932
SERPINA1	-0.608687	0.0970771
LOC618542	-0.608064	0.220134
LOC100847686	-0.607593	0.266576
LOC112441786	-0.60753	0.018746
LOC112443198	-0.607494	0.239832
LOC112442985	-0.607267	0.0470729
DEFB124	-0.607177	0.226103
LOC100849067	-0.606848	0.302294
LOC107131941	-0.606831	0.182146
LOC789716	-0.606205	0.251992
LOC112444883	-0.606182	0.312208
TOP3A	-0.606106	0.0574297
LOC107132897	-0.605979	0.333677
NFATC2IP	-0.605246	0.0505563
LOC107132265	-0.605147	0.114734
LOC112444357	-0.605051	0.23345
MAP3K10	-0.604878	0.130491
PIGZ	-0.604867	0.171139
LOC107131877	-0.604826	0.367489
LOC513210	-0.604819	0.12691
LOC112442388	-0.604375	0.205034
LOC112443150	-0.604287	0.268308
R3HCC1	-0.60425	0.190479
DHODH	-0.604228	0.0851281
LOC100140403	-0.60379	0.0213269
LOC100138951	-0.60322	0.112686
DEFB125	-0.602798	0.232273
TP53I3	-0.601973	0.0757474
MLANA	-0.601146	0.237755
LOC107131639	-0.601115	0.0491577
TTC34	-0.60106	0.116335
LOC100851323	-0.60065	0.0549233
CCHCR1	-0.600421	0.218394
HOXD9	-0.600348	0.161294
HRH3	-0.599143	0.413446
LOC112447041	-0.599118	0.152231
SLC13A2	-0.598961	0.0358416
LOC112447768	-0.598946	0.0980803
LOC101907654	-0.598904	0.00570381
PLOD3	-0.598813	0.0661647
DEFB127	-0.598633	0.403475
LEMD1	-0.59857	0.157045
TRNAD-GUC-10	-0.598213	0.530439
LOC112443152	-0.598138	0.119119
LOC101903534	-0.598074	0.329212
LOC527385	-0.597869	0.24054
CCDC155	-0.597732	0.0557302
LOC618817	-0.597616	0.425475
LOC104974237	-0.597339	0.20481
EXOC3L2	-0.596961	0.0638174
LOC100126053	-0.596909	0.382163
TMCO5B	-0.596522	0.0564505
LOC112447450	-0.596404	0.19807
LOC112445826	-0.596304	0.300888
HOXB9	-0.595998	0.321685
PPFIA4	-0.595796	0.13814
LOC789334	-0.595451	0.347998
LOC530599	-0.595218	0.300662
ERN2	-0.594667	0.0339178
LOC107131846	-0.594656	0.188788
LOC112447502	-0.594434	0.182254
RSPO4	-0.594111	0.0340267
AOC1	-0.593966	0.0583948
ARHGEF15	-0.59369	0.310216
ING5	-0.593649	0.0698532
TCTE3	-0.593365	0.110064
C25H16orf96	-0.593199	0.0196626
DMAP1	-0.592434	0.123607
LOC104968742	-0.592225	0.122788
OLFM4	-0.591752	0.0454308
PAG6	-0.591554	0.264115
FGF17	-0.591514	0.135949
OLFML2A	-0.591485	0.112408
LOC107133059	-0.591437	0.109825
LOC104974912	-0.590683	0.265309
NPAS4	-0.590619	0.265485
C11H2orf50	-0.590427	0.282519
CCDC180	-0.590383	0.0394973
LOC100847223	-0.590298	0.195387
SIX5	-0.590286	0.421506
LOC112446749	-0.590127	0.306433
CMBL	-0.590024	0.0108924
LOC112442367	-0.590001	0.19654
LOC104969259	-0.589941	0.101183
ATF5	-0.589803	0.160948
APOE	-0.589724	0.31871
CAMK1G	-0.589216	0.0560874
WRNIP1	-0.589193	0.240529
LOC107132012	-0.588774	0.164322
LOC104974344	-0.587992	0.088023
LOC112444628	-0.587887	0.193032
LOC107131779	-0.587883	0.346151
LOC112444482	-0.58761	0.0223543
FCHO1	-0.587609	0.103387
LHX5	-0.587499	0.244175
ACOX2	-0.587279	0.103034
LOC616427	-0.587166	0.380376
EMX1	-0.587016	0.366935
KRBA1	-0.586987	0.108399
IKBKE	-0.58653	0.152595
LOC101907165	-0.586301	0.158626
LOC523458	-0.586248	0.340762
IL25	-0.586111	0.225129
LOC101904731	-0.586064	0.209582
LOC107131647	-0.586002	0.151761
TOMT	-0.585693	0.266767
LOC101902201	-0.585612	0.301543
C28H10orf105	-0.585442	0.192634
LOC112444590	-0.585415	0.0701511
LOC112447061	-0.585364	0.156369
LOC101907306	-0.585248	0.42957
LOC101906657	-0.58506	0.0918637
LOC509961	-0.585045	0.128169
LOC100299144	-0.58497	0.0724584
PHACTR3	-0.584917	0.068085
LOC112441775	-0.584123	0.111439
RAB34	-0.58394	0.335064
CAPN5	-0.583902	0.0650352
GZMK	-0.583754	0.218892
LOC101905098	-0.583149	0.285443
LOC112449533	-0.582949	0.0178319
CLDN14	-0.582944	0.109665
LOC112445525	-0.582878	0.0901411
CCDC70	-0.582808	0.575233
LOC512612	-0.582542	0.100563
KCNC3	-0.582298	0.213586
FBLIM1	-0.582269	0.0226023
LOC100849610	-0.582092	0.089023
ANKRD9	-0.581343	0.149942
LOC112447848	-0.581015	0.337969
LOC112449295	-0.57999	0.313884
PPYR1	-0.57965	0.237232
LOC531521	-0.579371	0.40017
LOC112445800	-0.579238	0.0304911
ELSPBP1	-0.578902	0.0144453
CRYAB	-0.578803	0.241424
LOC112449042	-0.578622	0.304965
PCP4L1	-0.578595	0.0124477
FAM200A	-0.578393	0.319673
LOC104975516	-0.578334	0.203499
LOC107132787	-0.578226	0.102446
KEL	-0.578212	0.03522
LOC112445112	-0.578184	0.140085
GNMT	-0.578089	0.362778
PALM3	-0.578037	0.178107
COPRS	-0.577849	0.40366
PLPP7	-0.577762	0.129807
LOC112442684	-0.577729	0.0326421
LOC101902801	-0.577616	0.0956719
NRN1	-0.57723	0.284375
ACVRL1	-0.576877	0.150997
LOC101905309	-0.576615	0.116174
LOC112449074	-0.576262	0.253606
TBX10	-0.576243	0.182276
DHDH	-0.575721	0.0666532
MIR2887-1	-0.575523	0.72608
DOK3	-0.575414	0.153093
LOC112446394	-0.575256	0.37778
LRSAM1	-0.575106	0.107744
LOC783279	-0.574868	0.0836238
SLC6A1	-0.574406	0.189894
LOC101904883	-0.574231	0.0620988
LOC112446038	-0.574212	0.0559675
LOC112449103	-0.573984	0.237838
ARGFX	-0.573837	0.309748
FAM212B	-0.573802	0.268723
CALB2	-0.573739	0.0713748
KRT31	-0.573443	0.242906
LOC100294980	-0.573209	0.242287
LOC112444583	-0.57319	0.139278
LOC112444729	-0.573065	0.357564
LOC112444599	-0.572827	0.0618448
NHLH1	-0.572771	0.134319
LOC101905611	-0.572472	0.346001
STC2	-0.572434	0.122823
PKDREJ	-0.572408	0.189421
PROB1	-0.572352	0.21866
LOC100336836	-0.572346	0.286347
ABRA	-0.572241	0.127057
LOC112443237	-0.572197	0.221559
LOC104975906	-0.572045	0.0352925
C5H22orf23	-0.571985	0.0992311
LOC112443149	-0.571779	0.222176
LOC112449340	-0.57172	0.223698
LOC112441638	-0.571361	0.314541
LOC112444616	-0.571356	0.52176
TMIGD2	-0.57125	0.212358
CKM	-0.5711	0.102436
LOC112446048	-0.57105	0.360149
SOAT2	-0.570533	0.215819
ACBD7	-0.570257	0.263714
KLK10	-0.569904	0.155201
SIX4	-0.569897	0.17596
ZNF10	-0.569488	0.900417
NKX6-1	-0.569443	0.297044
LOC107131944	-0.569298	0.0622241
APOC2	-0.569054	0.382021
FXYD2	-0.568968	0.250504
LOC107132478	-0.568871	0.362466
KLK14	-0.56858	0.19002
TRIM72	-0.568255	0.240712
TREH	-0.568069	0.306635
FAM170B	-0.567999	0.204502
LOC100336495	-0.567866	0.390093
LYZ2	-0.567712	0.26744
LOC104969409	-0.567641	0.0669773
LOC112447566	-0.567551	0.157966
LOC112442728	-0.567365	0.216911
OPTC	-0.567235	0.15562
LOC104972417	-0.567162	0.117924
CYP2B6	-0.567145	0.140968
LOC112447506	-0.566997	0.11182
FBXL16	-0.566747	0.253089
LOC112444183	-0.566596	0.159339
LOC112447092	-0.566299	0.289069
LOC100295884	-0.565809	0.176654
LOC101906717	-0.565535	0.25508
LOC101907967	-0.565481	0.267826
LOC112449299	-0.565455	0.248245
TRIM63	-0.565366	0.0497829
ALLC	-0.565303	0.0334778
ABO	-0.565033	0.0134006
LOC104969959	-0.564916	0.31981
LOC100336562	-0.564689	0.0919943
LOC112446053	-0.564585	0.44573
PTK6	-0.564432	0.437872
LETM1	-0.564357	0.12423
LOC112444496	-0.564137	0.106448
LOC112448549	-0.563739	0.222031
LOC112448824	-0.563574	0.33737
TUBG1	-0.563204	0.298536
TRIM17	-0.563134	0.167758
LOC112445967	-0.563068	0.0589441
LOC112445845	-0.562088	0.244581
TRMT61A	-0.562068	0.165557
GSTM1	-0.562043	0.100362
OGDHL	-0.561869	0.179585
LOC112446627	-0.561699	0.193672
NLRP6	-0.56153	0.340804
LOC509034	-0.561517	0.18277
LOC112441845	-0.561231	0.241139
PCDHGC3	-0.561227	0.136153
MOGAT2	-0.561163	0.127172
MTFR2	-0.56098	0.111515
ARHGAP33	-0.560771	0.262932
LOC112447110	-0.560658	0.155039
LOC112442368	-0.560545	0.0478813
RIPPLY3	-0.560539	0.0541772
TUBA8	-0.560454	0.131836
LOC112447454	-0.560334	0.133546
LOC112447047	-0.560151	0.214423
PACS2	-0.560142	0.0155234
EBD	-0.559458	0.157735
KIR3DL2	-0.559245	0.104712
LOC101904611	-0.559186	0.269512
LOC112449349	-0.558976	0.235954
LOC112444872	-0.558903	0.307884
LINC00483	-0.558354	0.214298
LOC112445139	-0.558089	0.280492
LOC112447811	-0.558084	0.0753962
ZC3H12D	-0.557594	0.00648292
DUSP15	-0.556884	0.277287
LOC112447759	-0.556743	0.0381164
LOC112448569	-0.556449	0.316826
OPN1LW	-0.556442	0.155212
LOC404051	-0.556377	0.00514856
MMP2	-0.556338	0.101257
ALX4	-0.556122	0.0473113
GALNT15	-0.555775	0.0403232
LOC112442375	-0.555559	0.0592892
SAXO2	-0.555415	0.0804359
AKAP14	-0.555341	0.192865
IGF2	-0.555308	0.13752
LOC101907408	-0.555235	0.367139
LOC112449566	-0.555229	0.490373
ZNF550	-0.555183	0.0550122
LOC615451	-0.554801	0.225289
ARMC7	-0.554544	0.1302
SLC38A5	-0.55452	0.179712
LOC101905586	-0.554343	0.215804
LOC104972518	-0.554076	0.195451
RAB20	-0.554011	0.0436956
LOC112448522	-0.553475	0.140565
LOC104973699	-0.553379	0.131165
LRRC74B	-0.553296	0.167706
CCDC196	-0.553271	0.201758
ASCC2	-0.553239	0.0922836
LOC107133191	-0.553126	0.31931
PRSS22	-0.553048	0.205967
LOC112441863	-0.553007	0.118027
ARSI	-0.552818	0.359272
C13H20orf85	-0.552518	0.212558
LOC112447819	-0.552285	0.362827
CCDC134	-0.552281	0.120959
PRSS27	-0.552212	0.416359
LOC101904517	-0.551462	0.486935
SLC30A10	-0.551455	0.122063
MYOZ3	-0.551313	0.0881324
GAREM2	-0.551283	0.143302
CCDC13	-0.55088	0.0507709
PLPPR2	-0.55045	0.27208
LOC101902960	-0.550175	0.337392
MUC20	-0.549818	0.102832
ADGRD2	-0.54921	0.402106
UBXN10	-0.549117	0.179113
C20H5orf49	-0.549115	0.212163
LOC618076	-0.548724	0.353488
LOC112446019	-0.548358	0.136253
SLC45A4	-0.548108	0.0850918
MAGED4B	-0.548023	0.185928
NQO2	-0.54795	0.17152
DOC2B	-0.547772	0.156788
LOC112447171	-0.547695	0.408418
LOC104974354	-0.54769	0.177451
PCDHB8	-0.547297	0.154262
LOC104975061	-0.547259	0.140489
LOC783562	-0.547105	0.312492
LOC104973643	-0.54692	0.462507
LOC101901976	-0.546873	0.211637
NAGS	-0.54682	0.206181
LIG1	-0.546745	0.112311
LOC104975974	-0.54649	0.3266
LOC112441837	-0.546452	0.213405
ACKR3	-0.54636	0.217374
SNAI1	-0.546245	0.221799
LOC112449597	-0.546224	0.247474
LOC101906903	-0.546221	0.221742
MIP	-0.546177	0.171275
LOC104975027	-0.546174	0.381397
SWI5	-0.546137	0.247674
LOC104970180	-0.546119	0.0837761
LOC101905683	-0.546014	0.275898
GDF10	-0.545882	0.269171
LONP1	-0.545871	0.123072
LOC101905821	-0.545777	0.310308
TGM1	-0.545709	0.243656
FAM186B	-0.545511	0.145886
LOC101907404	-0.545424	0.213933
LRRC3	-0.545394	0.311899
LOC112445444	-0.545364	0.167384
FAM3D	-0.545299	0.0461768
LOC112444537	-0.545101	0.0807601
LOC788130	-0.54508	0.237166
VPS37D	-0.545045	0.279328
IGFBP4	-0.54498	0.0904395
SCNN1A	-0.544739	0.0311185
PTCHD3	-0.544582	0.0995472
PRRX2	-0.544363	0.0268161
IL22RA1	-0.544113	0.103484
ART4	-0.543814	0.366902
LOC107132253	-0.543744	0.0698785
INSRR	-0.543572	0.222471
SNPH	-0.543505	0.114985
WFDC3	-0.543485	0.244036
CELSR3	-0.543339	0.274275
TRNAG-GCC-26	-0.543319	0.39886
KCNAB3	-0.543275	0.388321
LOC112442354	-0.543037	0.341805
LOC112448795	-0.542653	0.0998517
LOC112444351	-0.542634	0.315039
LOC104971033	-0.542429	0.0737603
KIAA1614	-0.542054	0.122053
MYOM2	-0.541648	0.139662
LGI4	-0.541548	0.267425
GBGT1	-0.541539	0.17708
LOC104973215	-0.54152	0.129052
LOC112443491	-0.541493	0.229516
DRC3	-0.541374	0.231964
CYP17A1	-0.541359	0.323185
MIS18A	-0.541178	0.193463
CXCL13	-0.54114	0.347771
LOC112446790	-0.541121	0.359536
BOLA-DYB	-0.54095	0.0735993
HSPB8	-0.540949	0.172674
FAM205C	-0.54051	0.136094
TMEM114	-0.540489	0.0362388
LYZL1	-0.5402	0.125336
LOC104976366	-0.540091	0.0381089
HCN2	-0.540088	0.209608
LOC616241	-0.539921	0.105585
LOC112446739	-0.539839	0.0838257
LOC112449280	-0.539815	0.120636
MUC21	-0.53929	0.223682
PROX2	-0.538938	0.0330793
LOC104968627	-0.53888	0.281601
LOC112449337	-0.538878	0.356265
LOC101905394	-0.538808	0.0557326
LOC112445151	-0.538806	0.219081
LOC101908149	-0.538302	0.0611325
IGHMBP2	-0.538242	0.0521991
CNPY2	-0.538241	0.461301
LOC107131805	-0.537958	0.0321062
LOC112448476	-0.537516	0.183892
LOC112445746	-0.537438	0.474366
TCEANC	-0.537145	0.0973281
LOC104972780	-0.537047	0.203793
LOC511161	-0.536965	0.315483
LOC112443180	-0.53647	0.237804
LHX1	-0.536434	0.270237
LOC104973214	-0.536319	0.0624853
LOC112442587	-0.53612	0.022541
LOC784898	-0.536094	0.136481
DUSP13	-0.535957	0.327741
BOK	-0.535725	0.191958
LOC112446709	-0.535403	0.297386
LOC112446042	-0.535328	0.166472
VILL	-0.535314	0.130745
C5H22orf46	-0.534832	0.402639
ZNF865	-0.534612	0.176429
NTRK1	-0.534531	0.339282
TMPRSS6	-0.534457	0.0946728
RPTN	-0.534426	0.19144
AQP8	-0.533973	0.226313
BTN1A1	-0.533921	0.286181
KLRG2	-0.53391	0.0903627
HAPLN4	-0.533898	0.0458269
LOC104973875	-0.533886	0.150484
HAND1	-0.53352	0.415087
PEAR1	-0.533466	0.1188
SERPINA12	-0.53328	0.174453
FAM205A	-0.533193	0.278577
LOC100847317	-0.533117	0.195797
PAG12	-0.533028	0.236816
LYG2	-0.533001	0.288822
LOC100848883	-0.532919	0.235945
HP	-0.532915	0.428693
HPCAL4	-0.532857	0.161862
FBLL1	-0.532692	0.373505
LOC112448515	-0.532673	0.142142
IGFBPL1	-0.532463	0.177262
LOC112448010	-0.532372	0.357492
KLK6	-0.532158	0.143918
LOC104971979	-0.532158	0.276403
CCDC198	-0.532147	0.125827
LOC112446049	-0.532122	0.381651
TNFAIP1	-0.532021	0.177174
LOC101905127	-0.531853	0.059722
DUOX2	-0.531772	0.217823
LOC112449076	-0.53167	0.291938
LOC112442364	-0.531632	0.350959
SYNJ2	-0.531583	0.0887966
RBPMS2	-0.531566	0.275003
KCNK3	-0.531468	0.153037
LOC112442056	-0.531186	0.310847
LOC104974106	-0.531155	0.178146
LOC101903110	-0.530997	0.263798
LOC104973208	-0.530698	0.152898
LOC112441561	-0.530554	0.245439
LOC101903199	-0.530262	0.0958477
GUCA2A	-0.530261	0.263043
NR2F6	-0.529708	0.254726
LOC529992	-0.529628	0.180214
CNTD2	-0.529142	0.342648
F2RL1	-0.529015	0.109452
GPR33	-0.528896	0.367333
LOC104973986	-0.528724	0.203049
LOC101908812	-0.5284	0.253902
GPRIN1	-0.528373	0.238329
PAG17	-0.528326	0.239066
LOC107131443	-0.528	0.328191
LOC112442553	-0.527963	0.419758
LOC104969005	-0.527885	0.398798
LOC112446707	-0.527727	0.28438
LOC112444290	-0.527575	0.145928
LOC112444886	-0.527559	0.38219
TMEM63C	-0.527425	0.114253
XRCC3	-0.527394	0.287535
LOC112447858	-0.527219	0.33256
RIDA	-0.526808	0.675182
LOC112445114	-0.526663	0.429969
HOXA10	-0.52665	0.209624
RSPH6A	-0.526554	0.0524807
COLQ	-0.526003	0.126104
LOC101903794	-0.525876	0.292444
AGTR2	-0.525782	0.389104
LOC112449530	-0.525771	0.350453
LOC782251	-0.525531	0.218365
TMEM104	-0.525411	0.0671791
CCL17	-0.525409	0.365106
WNT6	-0.525309	0.108345
KCNK9	-0.525262	0.0635317
LOC101903383	-0.525173	0.424125
LOC112443219	-0.525021	0.0342012
SH2D7	-0.524423	0.152603
LOC112443869	-0.524198	0.294879
LOC112445125	-0.523995	0.41794
LOC101906055	-0.523968	0.126164
PYCR1	-0.523818	0.25256
C10H15orf65	-0.523807	0.341816
LOC100298453	-0.523661	0.251288
LOC101906339	-0.523505	0.167504
TMEM132A	-0.523444	0.115932
CPLX4	-0.523393	0.138646
LOC112442321	-0.523322	0.359206
LOC112443516	-0.523255	0.407395
GRM6	-0.523223	0.299877
CBS	-0.522924	0.137074
LOC112447737	-0.522493	0.205332
LOC112442649	-0.522464	0.322612
C1QL4	-0.522401	0.334738
PRIMA1	-0.522369	0.0179577
LOC101904512	-0.522359	0.0966127
LOC112445429	-0.521812	0.248842
LOC104970852	-0.521498	0.18537
CCDC102A	-0.521441	0.0884381
LOC517828	-0.521124	0.0934256
LOC784329	-0.520908	0.187398
EPHA1	-0.520743	0.132664
RHBDL3	-0.520615	0.0831608
EPHB2	-0.5205	0.0672347
LOC107133267	-0.520483	0.0309957
TMEM14A	-0.520336	0.181981
NDOR1	-0.520217	0.330892
LOC101903665	-0.519945	0.310381
LOC107133155	-0.519939	0.354538
LOC529626	-0.519914	0.406387
KCNH6	-0.519604	0.247986
LOC101902586	-0.519486	0.056164
WNK4	-0.519377	0.219244
MCAT	-0.519331	0.239406
KCTD19	-0.51932	0.0389221
LOC112447354	-0.519035	0.02501
LOC100848225	-0.518962	0.223328
LOC613699	-0.518466	0.123292
THPO	-0.518441	0.20312
WFDC13	-0.518254	0.182883
SHC2	-0.518174	0.104975
LOC104974119	-0.518061	0.404356
B9D1	-0.517951	0.29024
PMP2	-0.517839	0.242735
LOC101903572	-0.51764	0.119395
MB	-0.517454	0.2502
PKP3	-0.516906	0.279978
DNAAF3	-0.516576	0.276871
LOC104972118	-0.516365	0.408681
LOC112443153	-0.51631	0.0999715
SSLP1	-0.516115	0.302684
HAPLN2	-0.515999	0.396759
LOC104971101	-0.515932	0.204529
LOC101905827	-0.515617	0.104749
MLXIPL	-0.515453	0.0554968
LYPD5	-0.515429	0.392069
CRABP1	-0.515207	0.135375
LOC107133242	-0.515178	0.28108
LOC112445949	-0.515077	0.232662
LOC112442605	-0.514856	0.107694
LOC112445648	-0.51483	0.288212
SLC5A5	-0.514719	0.159539
LOC517901	-0.5147	0.177954
MADCAM1	-0.51424	0.45102
PIANP	-0.514071	0.293699
LOC524576	-0.514	0.119837
LOC101907794	-0.513897	0.335409
LOC101907250	-0.513855	0.255492
CHRNB4	-0.513088	0.146875
PER2	-0.512913	0.115325
SLC26A10	-0.512889	0.262806
LOC101907299	-0.512764	0.0198844
LOC112445565	-0.51274	0.366489
TSACC	-0.512466	0.276526
ZSCAN12	-0.511916	0.0290833
LOC101906312	-0.511883	0.139672
CSRP3	-0.511813	0.317173
C3	-0.511781	0.0357994
PSRC1	-0.511529	0.460319
LOC107131993	-0.511479	0.415137
LAMB3	-0.511137	0.0596094
GDPD5	-0.510962	0.0392649
TEFM	-0.510541	0.217952
CYP4F2	-0.510526	0.117224
BSN	-0.510446	0.120865
ASB10	-0.510442	0.275089
ISL2	-0.51038	0.341329
LOC104973431	-0.51033	0.37938
LOC100848912	-0.510313	0.126922
PIK3IP1	-0.509699	0.253192
LOC112448538	-0.509625	0.359424
LOC615989	-0.509614	0.135766
LOC112448492	-0.509563	0.422947
LOC112446734	-0.509013	0.37565
KIAA1755	-0.508938	0.168077
LAMP5	-0.508786	0.123694
LOC107131455	-0.508656	0.294498
PODXL2	-0.508423	0.0643294
LOC112445957	-0.508402	0.246298
LOC100336766	-0.50838	0.221363
ZGLP1	-0.508286	0.30177
LOC112444301	-0.507974	0.373646
LOC100336476	-0.507814	0.0563393
KNG1	-0.507681	0.134041
GDF11	-0.507638	0.239413
TMEM213	-0.507526	0.327233
LOC112443228	-0.507394	0.10961
SLC1A7	-0.507333	0.0540945
LOC112442042	-0.507318	0.349341
LOC107133323	-0.506793	0.0727332
ABRAXAS1	-0.506608	0.24843
LOC112448087	-0.506572	0.274407
EPHA2	-0.506283	0.26521
GFI1B	-0.506071	0.279416
LOC535280	-0.505892	0.309078
MRPL19	-0.505758	0.175295
ARMT1	-0.505318	0.228423
GDAP1L1	-0.505117	0.0860785
IRX4	-0.505014	0.41294
LOC112443036	-0.504979	0.167989
LOC104971869	-0.504951	0.644362
LOC513062	-0.504793	0.196065
TMEM171	-0.504468	0.205272
DEFB134	-0.504381	0.319316
LOC785162	-0.504112	0.336796
LOC101906754	-0.503826	0.171097
SLC5A4	-0.503739	0.0410487
KLHDC1	-0.50372	0.0410581
BCAS4	-0.503651	0.0548513
ARL14EPL	-0.50353	0.0508626
ABCC10	-0.503358	0.180238
TTI1	-0.503268	0.141001
OLFML2B	-0.50322	0.0922381
LOC112448050	-0.503152	0.30259
ARHGEF10	-0.503144	0.0725169
KIAA0141	-0.503028	0.0276936
GYG2	-0.502965	0.117807
LOC112446834	-0.502943	0.244879
LOC104975568	-0.502874	0.295358
LOC112448840	-0.502669	0.507683
STAP2	-0.502637	0.129172
PQLC2	-0.502562	0.126852
TEX45	-0.502555	0.214955
LOC112441531	-0.502454	0.38357
FUT2	-0.502329	0.11708
ZNF404	-0.501978	0.0735372
PMEL	-0.501893	0.206521
ACSBG1	-0.501741	0.0942603
HEBP2	-0.501144	0.213439
LOC112448099	-0.501138	0.505588
POLR2F	-0.501	0.37022
KCTD14	-0.500985	0.224765
C1QTNF4	-0.500866	0.337524
SGCB	-0.500778	0.170641
LOC101907804	-0.500705	0.317028
BOLA-DYA	-0.500661	0.28704
SSC5D	-0.50039	0.264755
MEI1	-0.500262	0.047618
ZMYND12	-0.500154	0.0284478
LOC518623	-0.500069	0.0361793
LOC107132229	-0.500034	0.0913818
LOC112443471	-0.499891	0.201206
LOC100848072	-0.499645	0.0417857
LYZ1	-0.499619	0.154995
MMP17	-0.49961	0.0694847
LOC112445843	-0.499313	0.183519
ZNF75D	-0.499228	0.15587
LPIN3	-0.499043	0.184072
LOC100300115	-0.49849	0.0938482
LOC101905131	-0.498459	0.224347
FAM174B	-0.498182	0.0701391
SLC6A17	-0.4979	0.141952
RIMS4	-0.497863	0.0413014
LOC112444635	-0.497723	0.330216
TCEA3	-0.497665	0.0746382
GPR161	-0.497641	0.0406701
FGF8	-0.497213	0.438137
LOC112442262	-0.497029	0.147322
LOC101907682	-0.496812	0.196916
COL1A1	-0.496731	0.194722
LOC104974619	-0.496509	0.312897
LOC504295	-0.496297	0.165096
LOC104975155	-0.496198	0.298137
LOC617183	-0.496195	0.406514
KRT77	-0.495954	0.24981
CYP4B1	-0.4956	0.163111
MGC157368	-0.495541	0.273924
LOC100336222	-0.49499	0.360947
COL7A1	-0.494816	0.342871
C10H15orf48	-0.494714	0.718162
ATG9B	-0.494587	0.292864
PLA2G2E	-0.494344	0.477777
LOC112449109	-0.494298	0.676641
SPATC1L	-0.493934	0.0716541
LOC781635	-0.493889	0.22782
LOC101903945	-0.493866	0.213985
LOC107132385	-0.493825	0.0851872
DMBT1	-0.493747	0.109431
KCNJ2	-0.493555	0.341643
LOC101904351	-0.493503	0.211527
LOC112446760	-0.493348	0.259847
TRIM67	-0.493159	0.0820353
LOC112445118	-0.49308	0.112177
LOC107131896	-0.492879	0.266156
LOC107131541	-0.492761	0.435132
PTPN5	-0.49251	0.0845903
LOC505120	-0.492502	0.0858945
LOC104971307	-0.492446	0.345986
LOC104969678	-0.492414	0.331364
LOC112443411	-0.492414	0.463249
PLEKHB1	-0.492363	0.226437
SLC13A3	-0.492111	0.0248318
LOC112448785	-0.491931	0.417142
LOC112447100	-0.491622	0.212484
LOC112448037	-0.491474	0.28449
HAVCR1	-0.491454	0.392599
P2RX1	-0.491332	0.183813
LOC101907648	-0.491194	0.391919
CD300LF	-0.490906	0.0991793
PRR19	-0.490741	0.32554
C1H3orf52	-0.49065	0.052058
LOC104973745	-0.490382	0.470456
FOXA2	-0.490081	0.0627972
LOC104974749	-0.489998	0.389304
TSPYL6	-0.489956	0.50942
ERFE	-0.489863	0.41388
LOC101907133	-0.48976	0.365664
MMP3	-0.489711	0.199914
LOC101906604	-0.489379	0.247985
LOC112444852	-0.489274	0.111124
MEIS3	-0.489096	0.138613
LOC100847182	-0.48902	0.182487
LOC112449504	-0.48901	0.232047
LOC104972401	-0.488979	0.103724
LOC112449057	-0.488888	0.0967914
LCA5L	-0.488818	0.106839
C8H8orf74	-0.488689	0.126923
KIRREL2	-0.48832	0.225358
PLA2G2A-2	-0.48792	0.263881
CCR4	-0.487881	0.978376
ALDH8A1	-0.487851	0.136084
LOC104969190	-0.487709	0.0653844
LOC101906559	-0.487691	0.220037
EXO5	-0.487607	0.227392
PON1	-0.487534	0.022044
PADI4	-0.487314	0.189452
LOC112446422	-0.487193	0.213411
LOC112449334	-0.487193	0.441176
ADAMTS8	-0.487138	0.142921
TMOD4	-0.486821	0.366127
COQ4	-0.486544	0.139979
LOC112449139	-0.485801	0.238014
HAO2	-0.485762	0.87691
DDO	-0.485461	0.153796
LOC528767	-0.485451	0.127724
ESPL1	-0.48538	0.120874
LOC112447421	-0.485171	0.404824
KIR2DS1	-0.484668	0.124511
NKX2-5	-0.484534	0.396108
LOC112441534	-0.484511	0.292105
LOC101904396	-0.484074	0.181543
PCDHB1	-0.48406	0.43158
LOC112443452	-0.48371	0.461792
TDRD6	-0.483643	0.273177
LOC112442754	-0.483641	0.336536
LOC786914	-0.483492	0.143746
DFFB	-0.483438	0.151413
ULBP13	-0.482983	0.415104
CPSF4L	-0.482892	0.166682
ESX1	-0.482709	0.231708
LOC112442245	-0.48223	0.353173
XIRP1	-0.482127	0.426017
LOC104969028	-0.482036	0.307014
SOX10	-0.48199	0.215364
LOC112444641	-0.481931	0.203847
YJEFN3	-0.481905	0.265452
APEX2	-0.481612	0.128038
CCNO	-0.481558	0.372624
C5H12orf66	-0.481077	0.137605
EDAR	-0.480987	0.145274
PRSS56	-0.480926	0.328112
LOC107131795	-0.480821	0.381257
SLC29A2	-0.480742	0.218444
P2RY6	-0.480733	0.162652
SH2D5	-0.480345	0.306727
SLC25A2	-0.480217	0.319792
LOC112444170	-0.480203	0.668832
CDH15	-0.480152	0.0894397
LOC521902	-0.480068	0.538567
MYH7B	-0.479998	0.146008
LOC101902228	-0.479902	0.0683267
LOC101906075	-0.479841	0.204698
LOC787432	-0.479762	0.410763
RNF133	-0.479361	0.179428
LOC101906383	-0.479143	0.0482331
TTC21A	-0.479125	0.0809695
LOC104969313	-0.478819	0.425494
LOC112445649	-0.478731	0.611344
LOC101907369	-0.478473	0.393215
SMIM11A	-0.478424	0.108661
LOC100847981	-0.477998	0.58078
SSX5	-0.477752	0.121565
LOC100848875	-0.477644	0.0107436
WNT10B	-0.47762	0.479173
LOC101907348	-0.477579	0.169566
SLC38A3	-0.47748	0.131594
LOC112446631	-0.477395	0.351107
SLC18A1	-0.477312	0.106615
RNF207	-0.476987	0.3447
TRGC4	-0.476728	0.182707
ZNF135	-0.476593	0.270527
LOC101906463	-0.4765	0.028954
MROH2A	-0.476445	0.0437922
LOC112443845	-0.476443	0.232872
SBSPON	-0.476396	0.0173544
UPK2	-0.476392	0.23302
MESP2	-0.476326	0.382026
LOC104976244	-0.476129	0.119969
ACR	-0.475865	0.205974
LOC104974770	-0.475799	0.461128
FOXM1	-0.475752	0.0366601
LOC112447829	-0.475686	0.409566
NCMAP	-0.475456	0.0121171
LOC100847782	-0.475304	0.0257474
TTLL8	-0.475171	0.0707368
LOC112441653	-0.475137	0.263205
LOC104970893	-0.475109	0.171164
GPR31	-0.475108	0.523859
LOC104973848	-0.475089	0.431084
LOC101907157	-0.474398	0.396856
LOC112441847	-0.474312	0.28465
LOC112444913	-0.474225	0.263507
TECR	-0.474153	0.20824
LOC112445404	-0.474025	0.199631
LOC112447072	-0.473997	0.152585
TCF15	-0.473855	0.333699
LRR1	-0.473697	0.270311
LOC100140503	-0.473693	0.019162
LOC100847825	-0.473431	0.266469
LOC107131552	-0.473418	0.217479
LOC101902237	-0.473257	0.210577
DNAAF1	-0.473224	0.0894404
LOC528802	-0.473114	0.133297
ZNF483	-0.473109	0.258664
LOC104969447	-0.473074	0.172835
LOC101906498	-0.472993	0.319181
LOC107132300	-0.472949	0.917959
LOC104970779	-0.472878	0.155649
LOC540405	-0.472664	0.366813
MISP	-0.472633	0.315064
LOC101903778	-0.472609	0.445553
LOC107131403	-0.472397	0.27659
PAG14	-0.472373	0.32682
AARS2	-0.472295	0.34893
RETSAT	-0.472174	0.108685
FBXO24	-0.472133	0.165454
WNT8A	-0.471738	0.902634
PLCD4	-0.471726	0.0724161
IZUMO1	-0.471721	0.34164
LOC112444276	-0.471538	0.249688
STRIP1	-0.471488	0.0306883
LOC107131872	-0.471363	0.461615
TNFSF13	-0.471104	0.300251
RPS6KA2	-0.471013	0.090386
ANKDD1A	-0.47093	0.17582
LOC112445423	-0.470754	0.305764
NKAIN4	-0.470641	0.370074
ADPRHL1	-0.470544	0.367825
LOC508933	-0.470456	0.397911
TESMIN	-0.470429	0.0469336
VNN3	-0.470397	0.266967
GIPC1	-0.47039	0.0647665
TCL1A	-0.470261	0.373895
LOC112441869	-0.470239	0.28469
LOC104975445	-0.4702	0.392033
LOC101906358	-0.470156	0.468323
LOC104970266	-0.470103	0.396008
LOC101903356	-0.470072	0.435971
PLIN5	-0.470057	0.284028
LOC112444514	-0.470052	0.0602714
LOC112445716	-0.4698	0.227246
NTHL1	-0.469775	0.289303
MAN1B1-2	-0.469567	0.194949
LOC781835	-0.469455	0.34336
KCNJ4	-0.469363	0.24524
RAB25	-0.46932	0.40959
LOC112441590	-0.469132	0.178331
BCAM	-0.469019	0.142766
RNASE12	-0.468977	0.195993
MAP1LC3C	-0.468708	0.958819
LOC112447159	-0.468685	0.17093
EFNB3	-0.468613	0.209537
LOC101906030	-0.46848	0.201849
BPIFA3	-0.468107	0.122308
LOC104975866	-0.46801	0.167775
LOC616957	-0.467978	0.333568
PADI3	-0.467879	0.0929944
LOC107132298	-0.46785	0.342758
SYNGR4	-0.467845	0.236499
LOC104971588	-0.46784	0.197866
LOC101903030	-0.467815	0.34149
LOC100139325	-0.467796	0.0979772
LOC101904209	-0.467692	0.347064
SYNM	-0.467651	0.197707
MPO	-0.467577	0.288931
GIP	-0.467201	0.50026
LOC104974435	-0.467022	0.396399
LOC101902663	-0.466979	0.151432
CIDEC	-0.466947	0.636251
[truncated: 20,798 more rows]

## Sheet: Sheet1
Gene Symbole	logFC	PValue
gene-CCL4	6.40609	0.00119735
gene-ZFP36	5.47335	0.0187297
gene-BOLA-DQA2	5.4601	0.00248399
gene-LOC107131398	4.87066	0.0181233
gene-CD69	4.82964	0.00439888
gene-IGHM	4.80591	0.0062528
gene-NFKBIA	4.6452	0.0281725
gene-CXCL2	4.62548	0.00748917
gene-LOC101902461	4.61106	0.0114534
gene-MARCKSL1	4.5565	0.0151313
gene-LOC789126	-2.99745	0.00213964
gene-LOC112445601	-2.56234	0.000879614
gene-SLC25A47	-2.37035	0.00150078
gene-LOC112441504	-2.1441	0.100238
gene-LOC100848307	-1.92406	0.00761628
gene-LOC112445755	-1.86937	0.00331358
gene-LOC616431	-1.77021	0.0141311
gene-LOC112445945	-1.72314	0.0353565
gene-TEX52	-1.7046	0.0075939
gene-LOC107132895	-1.68936	0.00617823

## Sheet: Top 250
Gene Symbole	logFC	PValue
CCL4	6.40609	0.00119735
ZFP36	5.47335	0.0187297
BOLA-DQA2	5.4601	0.00248399
LOC107131398	4.87066	0.0181233
CD69	4.82964	0.00439888
IGHM	4.80591	0.0062528
NFKBIA	4.6452	0.0281725
CXCL2	4.62548	0.00748917
LOC101902461	4.61106	0.0114534
MARCKSL1	4.5565	0.0151313
LOC112441982	4.46504	0.0281414
KEH36_p09	4.29445	0.00876569
CD74	4.13499	0.0241948
RPL4	4.12886	0.0533019
G0S2	4.09641	0.0781251
LOC618541	4.06777	0.00407801
LOC527744	4.05931	0.0247353
PLAU	4.03406	0.0102629
GRO1	3.99567	0.0225544
PEBP1	3.98574	0.0276177
LOC100139916	3.97284	0.00926392
LOC504548	3.9444	0.0049931
PNP	3.93718	0.0115804
HSP90AB1	3.89093	0.0241615
CD79B	3.85839	0.00282127
KEH36_p11	3.82888	0.0125424
LOC101908235	3.77658	0.00788943
RPL23A	3.76014	0.0290499
LOC100301422	3.75638	0.0099129
EEF2	3.74475	0.0253172
HSPA8	3.73603	0.0365116
CCNG1	3.69831	0.0157251
RPL36AL	3.68345	0.0305216
RPL3	3.65566	0.0583887
SRSF5	3.6521	0.0144389
KEH36_t06	3.61204	0.00325459
LOC112442215	3.593	0.00195965
KEH36_p10	3.58156	0.00635989
RPL8	3.57314	0.0693508
KEH36_p12	3.57025	0.00818964
APOBEC3Z1	3.51081	0.0345208
ITM2C	3.47625	0.00998118
RPL12	3.47343	0.0657154
BOLA-NC1	3.45464	0.0273307
EEF1A1	3.44691	0.103515
PRSS2	3.44471	0.00969555
KEH36_t05	3.43808	0.00256443
SF3B5	3.40564	0.00350671
IFI30	3.37152	0.00395276
GADD45B	3.36969	0.00509869
KEH36_p05	3.36947	0.00313595
MIEN1	3.351	0.0228041
THBD	3.34902	0.0145005
EEF1G	3.32282	0.0349899
CNBP	3.27851	0.0344043
CIRBP	3.23746	0.00490252
CXCR4	3.23149	0.0305177
KEH36_p04	3.23092	0.0113022
HNRNPA2B1	3.22565	0.0151407
RPL9	3.21571	0.0674099
TAF9	3.21329	0.00365542
KEH36_p08	3.19059	0.0479598
BOLA-DRA	3.18661	0.0542033
RPL7A	3.18216	0.0848285
LOC112445719	3.18168	0.00495637
RPL22	3.17195	0.028714
RPS5	3.16383	0.0735343
TPI1	3.16376	0.0332668
PSME1	3.15727	0.048861
TRIB1	3.14161	0.0303446
BLA-DQB	3.13285	0.00674093
DUSP6	3.12907	0.034337
RPL5	3.12562	0.0910772
LOC511354	3.11848	0.00342031
ARF6	3.09161	0.0331715
RPL36	3.07504	0.0614296
LOC104976804	3.07173	0.0163794
ATP5F1A	3.04457	0.0131255
PSMG4	3.0332	0.00616745
HNRNPDL	3.02121	0.0158289
TAC3	3.01926	0.0253863
RPL22L1	3.01853	0.0403216
DNASE2	3.01731	0.0098455
ARHGDIA	3.01539	0.0148638
RPS11	3.01327	0.158394
PPIA	3.01127	0.0732474
MPEG1	3.00396	0.00433568
KEH36_t13	2.98499	0.00093322
HNRNPA3	2.98129	0.0142262
RPL13A	2.97731	0.14953
PLAUR	2.97546	0.0194786
ATP5PO	2.9703	0.00802501
ELOB	2.96448	0.0159295
PRELID1	2.95886	0.0132327
HNRNPA1	2.95798	0.0765426
RPL15	2.95225	0.118949
PMAIP1	2.95141	0.0263841
ATP5F1B	2.94684	0.0312174
APEX1	2.94459	0.0131267
KEH36_p01	2.9437	0.00739012
BIRC3	2.94359	0.00871461
MAF1	2.94299	0.0277625
LOC112444152	2.93677	0.0313914
KEH36_p13	2.91036	0.0250289
HSPA5	2.90809	0.0112107
IL32	2.8977	0.0085376
RPLP0	2.89509	0.15469
ODC1	2.89367	0.034833
OSM	2.89071	0.04922
SRSF6	2.88741	0.021212
CYC1	2.88481	0.0104652
EEF1B2	2.87611	0.0660262
UBC	2.86752	0.12553
HMGN1	2.865	0.00887108
RACK1	2.86369	0.149317
BTF3	2.86137	0.0701755
RBM3	2.85891	0.0135965
LOC112442064	2.85428	0.0143953
BOLA-DRB3	2.85341	0.0176478
EEF1D	2.85293	0.0122217
LOC107131323	2.84838	0.0378832
EGR1	2.8475	0.167518
POLE3	2.84494	0.00511537
GPS2	2.83602	0.0243357
HSD17B10	2.82327	0.00560134
UBD	2.82178	0.120896
PTMA	2.81604	0.101871
NFIL3	2.81504	0.0136044
LOC781224	2.81234	0.0610424
NCL	2.81128	0.00947715
LOC789748	2.8037	0.0041797
CXCR1	2.8016	0.125707
RPS6	2.79834	0.141097
RPS21	2.79226	0.140507
BOLA-2	2.7802	0.021504
BTG2	2.77848	0.115049
SERBP1	2.77735	0.00923436
COPS6	2.77261	0.0149927
SYNGR2	2.76878	0.0160166
FAU	2.76338	0.187806
C5H12orf57	2.74388	0.00900054
TNFRSF13C	2.74015	0.0122815
RPS4X	2.7347	0.133999
PNISR	2.73273	0.00954467
LOC112442088	2.7306	0.00304889
NSA2	2.71662	0.0122737
RPL10A	2.7154	0.107572
NPM1	2.70785	0.00890586
COX8A	2.70695	0.0683853
ZFP36L2	2.70233	0.0695653
RPL13	2.70122	0.150315
RPS9	2.69591	0.086499
KEH36_p03	2.69409	0.00288193
RPL17	2.69395	0.144329
KEH36_t22	2.6934	0.0024578
RPL18A	2.6894	0.150501
EIF4G2	2.68698	0.0786539
RPS15A	2.67057	0.1396
RPL14	2.67052	0.156114
RPS3A	2.66768	0.196883
COX7B	2.66244	0.0215721
CCR1	2.66097	0.0182132
PRDX2	2.65839	0.0228506
C7H19orf70	2.64213	0.0077334
LOC101902407	2.62535	0.200313
NDUFS8	2.62261	0.00458083
PSMB10	2.61752	0.0184818
IDI1	2.61672	0.0057859
EMP3	2.61551	0.0169436
PRELID3B	2.61282	0.0121793
EIF4A2	2.61228	0.0860881
DUSP1	2.60622	0.190535
LOC104974460	2.60506	0.0357065
SERP1	2.6043	0.0495283
RAN	2.59704	0.018306
IL2RG	2.59012	0.0353681
LOC112444847	2.58686	0.206331
RPSA	2.58598	0.102232
SRSF3	2.58522	0.0141607
LTB	2.58049	0.0821859
UBXN1	2.57953	0.0134428
HNRNPH1	2.57725	0.0121017
RPS13	2.57259	0.116884
RPL7	2.56495	0.167819
JUN	2.56007	0.0434915
PSMB4	2.55088	0.0384186
NFKBIZ	2.54985	0.0193991
RPS16	2.54879	0.192579
RPL36A-2	2.54502	0.104868
ATF4	2.53839	0.142026
RPS2	2.5335	0.230432
JUNB	2.5333	0.179692
KEH36_p02	2.53308	0.00860543
RPL29	2.53172	0.112332
CEBPB	2.53099	0.160711
KEH36_t21	2.52661	0.00284947
TUBB2B	2.52396	0.0121574
LOC789192	2.52259	0.0196274
H3F3B	2.5204	0.230988
SERPINB4	2.5143	0.0304284
RPL19	2.51425	0.194476
KEH36_t03	2.50778	0.00141202
EGR3	2.50361	0.0308283
LOC100847567	2.49107	0.00705152
CXCR2	2.48809	0.114534
STOML2	2.48555	0.0105458
BOLA-3	2.48471	0.192716
PIGC	2.48256	0.0241852
RPS19	2.4814	0.137308
SERTAD1	2.47838	0.0114967
LY6E	2.47827	0.0222406
HSP90AA1	2.46642	0.168378
LOC790312	2.46231	0.00999593
PSME2	2.46079	0.0272404
EIF5A	2.45887	0.0200859
NDUFA2	2.45534	0.0286803
RPS24	2.45028	0.173509
CHCHD2	2.44659	0.0213311
DDX5	2.44111	0.117213
PPIB	2.43924	0.0597841
COX6A1	2.43839	0.0548237
RBMX	2.43751	0.0089887
SET	2.43316	0.0250768
JUND	2.42953	0.0521624
RPS25	2.42916	0.175202
EIF3G	2.42706	0.00895484
HIST1H1E-2	2.42666	0.00966282
UQCR11	2.42164	0.0250572
RPS26	2.41968	0.203569
KEH36_p07	2.41707	0.099981
H1FX	2.41694	0.0292313
JTB	2.41386	0.0242422
PPP1CA	2.4111	0.0442032
EVI2A	2.41	0.0325484
ADAT1	2.40929	0.109929
BOLA	2.40686	0.0464326
CLIC1	2.40605	0.0294358
SLC25A6	2.40261	0.153957
KEH36_t11	2.40173	0.00706796
KIAA0040	2.40143	0.0115802
EIF2S3	2.39932	0.0263028
KEH36_t10	2.39829	0.00675603
RPL21	2.39386	0.195246
RPS3	2.39116	0.20697
SSB	2.38819	0.0116996
CALR	2.38106	0.011985
LOC112443203	2.37953	0.00299004
RRAGA	2.3687	0.013476
ST6GALNAC2	2.36331	0.014035
PSMB8	2.3631	0.130306
