# Supplementary material for: Differential Gene Expression and Protein–Protein Interaction Networks in Bovine Leukemia Virus Infected Cattle: An RNA-Seq Study
Source: Pathogens. 2025 Sep 4;14(9):887. doi: 10.3390/pathogens14090887 (PMC12472682; doi:10.3390/pathogens14090887)
Supplement: Supplementary file 1 [file pathogens-14-00887-s001.zip › Suplementory File S2/cluster CT vs PL Gehpi.csv]

Id	Label	indegree	outdegree	Degree	weighted indegree	weighted outdegree	Weighted Degree	Eccentricity	closnesscentrality	harmonicclosnesscentrality	betweenesscentrality	modularity_class	eigencentrality	stat_inf_class	X	Y	Size	Color
ADAM15	ADAM15	1	1	2	1	1	2	1	1	1	0	0	0.006544	0	-540.877991	-550.66864	43	#edf8fb
JAM3	JAM3	1	1	2	1	1	2	1	1	1	0	0	0.006544	0	166.088882	-744.947083	43	#edf8fb
ACLY	ACLY	1	2	3	1	2	3	8	0.203791	0.250332	42	1	0.050474	7	-17.303865	-767.213318	46	#d3edea
PPARA	PPARA	2	2	4	2	2	4	7	0.251462	0.306645	82	1	0.145401	7	86.813995	-547.642639	49	#bae3da
TKTL2	TKTL2	1	0	1	1	0	1	9	0.16996	0.200323	0	1	0.019128	7	-318.237396	-488.191986	40	#edf8fb
NCOR1	NCOR1	3	5	8	3	5	8	6	0.323308	0.408915	206.3	1	0.508552	7	-2.696094	14.838926	61	#6ec5a9
RBM25	RBM25	2	0	2	2	0	2	6	0.298611	0.355426	30.7	1	0.330054	7	413.930573	401.109283	43	#daf0ee
PLEC	PLEC	1	2	3	1	2	3	7	0.248555	0.300831	42	1	0.139963	7	234.399353	498.649414	46	#d3edea
SPTAN1	SPTAN1	1	0	1	1	0	1	8	0.2	0.231728	0	1	0.038628	7	-344.490204	437.082733	40	#edf8fb
SRRM2	SRRM2	7	0	7	7	0	7	5	0.401869	0.493798	441.1	2	1	7	-89.769867	-163.156662	58	#006d2c
ARF5	ARF5	3	3	6	3	3	6	7	0.248555	0.309911	78.45	2	0.131912	7	-242.261963	-15.065256	55	#bce4dc
CYTH2	CYTH2	1	1	2	1	1	2	8	0.2	0.234025	0	2	0.040047	7	-442.982483	-8.966504	43	#edf8fb
ITSN2	ITSN2	3	3	6	3	3	6	6	0.282895	0.342636	88.616667	2	0.320225	7	-147.248611	348.313141	55	#b6e2d8
DHX16	DHX16	2	5	7	2	5	7	6	0.325758	0.405426	84.066667	2	0.63783	7	393.835602	93.846878	58	#b9e3d9
DHX30	DHX30	3	4	7	3	4	7	6	0.330769	0.403488	156.166667	2	0.524312	7	261.678986	270.025452	58	#8dd1bd
ASB6	ASB6	1	1	2	1	1	2	1	1	1	0	3	0.006544	1	529.235168	-560.010071	43	#edf8fb
KLHL42	KLHL42	1	1	2	1	1	2	1	1	1	0	3	0.006544	1	573.445801	0.65267	43	#edf8fb
BOD1L1	BOD1L1	1	2	3	1	2	3	6	0.257485	0.307364	42	4	0.169779	7	-197.7901	-733.456665	46	#d3edea
PRRC2C	PRRC2C	3	5	8	3	5	8	5	0.338583	0.420543	126	4	0.647618	7	237.608017	-326.456848	61	#9fd9c9
SETD1A	SETD1A	1	0	1	1	0	1	7	0.205742	0.235991	0	4	0.044171	7	365.056427	-697.179993	40	#edf8fb
CREBZF	CREBZF	1	1	2	1	1	2	6	0.27044	0.312403	0	4	0.203781	7	738.905945	164.807816	43	#edf8fb
LUC7L3	LUC7L3	3	8	11	3	8	11	5	0.367521	0.471318	318.566667	4	0.84392	7	211.330414	46.257378	70	#389c6e
THOC2	THOC2	3	0	3	3	0	3	6	0.307143	0.374806	20.683333	4	0.511655	7	538.455688	-191.760086	46	#e0f2f2
HMGXB4	HMGXB4	1	1	2	1	1	2	6	0.254438	0.29186	0	4	0.155183	7	656.504028	-405.310913	43	#edf8fb
SREK1	SREK1	1	0	1	1	0	1	6	0.27044	0.312403	0	4	0.203781	7	26.713097	-356.664093	40	#edf8fb
ZC2HC1C	ZC2HC1C	1	0	1	1	0	1	6	0.27044	0.312403	0	4	0.203781	7	-587.97052	103.499741	40	#edf8fb
ANKRD11	ANKRD11	2	4	6	2	4	6	5	0.330769	0.39845	93.183333	5	0.440973	7	-729.722046	238.592239	55	#b3e1d6
RBBP6	RBBP6	1	0	1	1	0	1	6	0.25	0.282946	0	5	0.109045	7	-506.405792	579.29834	40	#edf8fb
NOM1	NOM1	2	2	4	2	2	4	6	0.282895	0.328295	39.433333	5	0.170867	7	-509.587799	313.401398	49	#d4eeeb
GCC1	GCC1	1	2	3	1	2	3	8	0.237569	0.301246	41.416667	5	0.115723	7	53.98019	400.813751	46	#d3edea
CANT1	CANT1	1	2	3	1	2	3	8	0.21608	0.275914	42	5	0.087939	7	417.833618	645.797852	46	#d3edea
MTMR9	MTMR9	1	1	2	1	1	2	9	0.178423	0.214886	0	5	0.02943	7	530.983887	236.926041	43	#edf8fb
TWISTNB	TWISTNB	5	0	5	5	0	5	7	0.27044	0.367497	192.466667	5	0.254334	7	27.758049	596.427124	52	#77c8af
GPATCH4	GPATCH4	2	3	5	2	3	5	7	0.272152	0.340919	37.45	5	0.218881	7	-342.476746	684.031616	52	#d6eeec
LYAR	LYAR	3	4	7	3	4	7	6	0.313869	0.393411	197.2	5	0.368603	7	239.646637	711.966309	58	#74c7ad
KCNK18	KCNK18	0	2	2	0	2	2	8	0.21608	0.275914	42	5	0.087939	7	-650.636658	440.656372	43	#d3edea
SCNN1D	SCNN1D	1	0	1	1	0	1	9	0.178423	0.214886	0	5	0.02943	7	-158.670837	761.781982	40	#edf8fb
POLR3E	POLR3E	1	1	2	1	1	2	7	0.240223	0.278738	0	5	0.097107	7	573.286743	524.723755	43	#edf8fb
CHD7	CHD7	1	1	2	1	1	2	2	0.666667	0.75	0	6	0.011736	2	694.101013	358.307343	43	#edf8fb
PAX6	PAX6	2	2	4	2	2	4	1	1	1	1	6	0.016915	2	778.079773	-24.885765	49	#ecf7fa
FOXG1	FOXG1	1	1	2	1	1	2	2	0.666667	0.75	0	6	0.011736	2	742.937012	-222.809265	43	#edf8fb
CYP2W1	CYP2W1	1	1	2	1	1	2	1	1	1	0	7	0.006544	3	-474.947571	-347.94278	43	#edf8fb
CYP46A1	CYP46A1	1	1	2	1	1	2	1	1	1	0	7	0.006544	3	-117.118904	-541.586426	43	#edf8fb
GUSB	GUSB	1	1	2	1	1	2	1	1	1	0	8	0.006544	4	-676.933411	-384.35202	43	#edf8fb
IDUA	IDUA	1	1	2	1	1	2	1	1	1	0	8	0.006544	4	-386.889343	-679.225281	43	#edf8fb
HJURP	HJURP	0	1	1	0	1	1	1	1	1	0	9	0.006544	5	441.425323	-364.572906	40	#edf8fb
RAD51AP1	RAD51AP1	1	0	1	1	0	1	1	1	1	0	9	0.006544	5	290.634735	-519.594788	40	#edf8fb
IL12A	IL12A	1	1	2	1	1	2	1	1	1	0	10	0.006544	6	-776.732788	23.957884	43	#edf8fb
LMTK2	LMTK2	1	1	2	1	1	2	1	1	1	0	10	0.006544	6	-580.992188	-153.212402	43	#edf8fb
CHERP	CHERP	1	1	2	1	1	2	8	0.201878	0.240642	0	11	0.072288	7	-762.08136	-185.079285	43	#edf8fb
PATL1	PATL1	3	4	7	3	4	7	7	0.251462	0.3268	44	11	0.26415	7	-344.745544	-199.618622	58	#d2ede9
RBMX2	RBMX2	2	0	2	2	0	2	7	0.263804	0.322148	9.7	11	0.278231	7	346.598907	-129.023361	43	#e7f5f7
LSM4	LSM4	2	5	7	2	5	7	6	0.313869	0.4	165.6	11	0.497163	7	-152.775879	157.511429	58	#87cfb9
NAXE	NAXE	2	2	4	2	2	4	7	0.242938	0.295792	0	11	0.197827	7	127.509384	-157.422058	49	#edf8fb
SART3	SART3	3	0	3	3	0	3	7	0.254438	0.322148	27.166667	11	0.2323	7	-354.292236	197.941345	46	#dcf1f0
PPP6R1	PPP6R1	3	3	6	3	3	6	7	0.265432	0.331063	104.783333	12	0.184112	7	63.184677	207.677811	55	#acded1
LENG8	LENG8	1	1	2	1	1	2	9	0.17623	0.207466	0	12	0.022153	7	54.291061	787.482788	43	#edf8fb
MZF1	MZF1	2	2	4	2	2	4	8	0.212871	0.261905	42	12	0.062033	7	-170.481262	550.914978	49	#d3edea
NELFA	NELFA	1	2	3	1	2	3	8	0.222798	0.281672	13.95	12	0.115051	7	-189.133881	-331.277893	46	#e4f4f5
