# Supplementary material for: Differential Gene Expression and Protein–Protein Interaction Networks in Bovine Leukemia Virus Infected Cattle: An RNA-Seq Study
Source: Pathogens. 2025 Sep 4;14(9):887. doi: 10.3390/pathogens14090887 (PMC12472682; doi:10.3390/pathogens14090887)
Supplement: Supplementary file 1 [file pathogens-14-00887-s001.zip › Suplementory File S2/cluster PL vs AC Gehpi.xlsx]

## Sheet: cluster PL vs AC Gehpi
Id	Label	indegree	outdegree	Degree	weighted indegree	weighted outdegree	Weighted Degree	Eccentricity	closnesscentrality	harmonicclosnesscentrality	betweenesscentrality	modularity_class	eigencentrality	X	Y	Size	Color
COX6A1	COX6A1	14	14	28	14	14	28	4	0.417249	0.464618	106.725	0	0.060035	58.1861	805.905	31.2147	#bee5dd
APOBEC3Z1	APOBEC3Z1	6	6	12	6	6	12	4	0.354455	0.385475	17.5696	0	0.008738	-266.117	879.579	30.2	#dbf0ef
UQCR11	UQCR11	14	14	28	14	14	28	5	0.364562	0.41946	39.6943	0	0.039605	-86.4451	820.265	30.4518	#bee5dd
NDUFS8	NDUFS8	18	18	36	18	18	36	5	0.412442	0.474209	87.5031	0	0.084283	-54.9978	654.509	30.996	#b0dfd4
CYC1	CYC1	18	18	36	18	18	36	4	0.433414	0.486034	204.232	0	0.098441	77.2052	661.299	32.3246	#b0dfd4
ARHGDIA	ARHGDIA	2	2	4	2	2	4	5	0.302365	0.321229	0	0	0.002117	-1076.95	-157.941	30	#e9f6f8
PRDX2	PRDX2	14	14	28	14	14	28	4	0.42823	0.47486	224.03	0	0.083532	-409.64	322.465	32.5499	#bee5dd
CLIC1	CLIC1	4	4	8	4	4	8	5	0.342912	0.368156	21.8551	0	0.00514	-749.529	-531.138	30.2488	#e2f3f4
CALR	CALR	20	20	40	20	20	40	4	0.448622	0.502793	326.253	0	0.096656	-435.969	5.55355	33.7134	#a9ddcf
HSPA5	HSPA5	33	33	66	33	33	66	4	0.497222	0.560987	1081.03	0	0.252774	-222.676	227.052	42.3042	#7bcab1
ATP5F1A	ATP5F1A	43	43	86	43	43	86	4	0.490411	0.577281	308.168	0	0.465409	90.3042	334.014	33.5075	#5bb997
COX8A	COX8A	11	11	22	11	11	22	5	0.366803	0.414339	5.36941	0	0.043033	180.806	897.936	30.0611	#c9e9e4
HSD17B10	HSD17B10	7	7	14	7	7	14	5	0.383298	0.426909	10.0608	0	0.051255	386.039	739.473	30.1145	#d7efed
NDUFA2	NDUFA2	12	12	24	12	12	24	5	0.358717	0.408287	22.5677	0	0.03764	35.3424	954.191	30.2569	#c5e8e1
HSPA8	HSPA8	37	37	74	37	37	74	4	0.495845	0.567505	246.533	0	0.418043	-104.949	-22.2321	32.806	#6dc4a8
HSP90AB1	HSP90AB1	27	27	54	27	27	54	4	0.455471	0.522346	71.4562	0	0.267821	-152.509	85.0262	30.8133	#90d3bf
STOML2	STOML2	12	12	24	12	12	24	4	0.429257	0.472067	98.8087	0	0.067325	-152.031	559.269	31.1246	#c5e8e1
SLC25A6	SLC25A6	14	14	28	14	14	28	5	0.402247	0.457635	4.76082	0	0.180947	-110.867	-203.445	30.0542	#bee5dd
COX7B	COX7B	9	9	18	9	9	18	5	0.355865	0.398976	0	0	0.035741	316.199	886.86	30	#d0ece8
TPI1	TPI1	24	24	48	24	24	48	4	0.444169	0.507914	54.0002	0	0.261177	-75.0117	417.615	30.6146	#9bd7c6
EEF2	EEF2	75	75	150	75	75	150	4	0.562893	0.679236	403.665	0	0.980252	167.444	-25.7595	34.5945	#057132
HSP90AA1	HSP90AA1	22	22	44	22	22	44	4	0.479893	0.527933	304.707	0	0.207749	-294.331	106.35	33.4682	#a2daca
ATP5F1B	ATP5F1B	50	50	100	50	50	100	4	0.511429	0.603352	401.543	0	0.548597	94.1033	420.354	34.5703	#48a981
ATP5PO	ATP5PO	39	39	78	39	39	78	5	0.458974	0.551304	270.6	0	0.484309	299.869	504.041	33.08	#66c2a4
PPIA	PPIA	29	29	58	29	29	58	4	0.460154	0.52933	115.626	0	0.343849	188.316	430.47	31.3161	#89d0ba
PPIB	PPIB	16	16	32	16	16	32	4	0.438725	0.48743	18.2488	0	0.207167	-104.124	301.119	30.2077	#b7e2d8
CHCHD2	CHCHD2	5	5	10	5	5	10	5	0.342912	0.376164	0	0	0.014755	135.518	1067.87	30	#def2f1
TUBB2B	TUBB2B	2	2	4	2	2	4	5	0.369835	0.399534	0	0	0.020764	-129.102	955.176	30	#e9f6f8
MICOS13	MICOS13	4	4	8	4	4	8	5	0.317376	0.345065	1.81646	0	0.005143	-377.337	982.961	30.0207	#e2f3f4
SERP1	SERP1	1	1	2	1	1	2	5	0.332714	0.351117	0	0	0.004875	-244.994	1057.91	30	#edf8fb
PPP1CA	PPP1CA	6	6	12	6	6	12	4	0.391685	0.425047	37.945	1	0.084417	545.995	711.733	30.4319	#dbf0ef
RACK1	RACK1	72	72	144	72	72	144	4	0.566456	0.674581	445.205	1	0.967156	155.185	-166.399	35.0673	#0d783b
EEF1G	EEF1G	63	63	126	63	63	126	4	0.5	0.621974	177.085	1	0.898823	218.842	179.034	32.0156	#258c58
HMGN1	HMGN1	52	52	104	52	52	104	4	0.497222	0.598231	57.611	1	0.81775	811.975	192.866	30.6557	#43a47a
RPL12	RPL12	59	59	118	59	59	118	5	0.504225	0.618901	19.5726	1	0.91159	647.769	195.885	30.2228	#309564
RPL17	RPL17	55	55	110	55	55	110	5	0.485095	0.599814	11.266	1	0.865323	877.913	92.6558	30.1282	#3b9e71
RPL7	RPL7	62	62	124	62	62	124	5	0.50565	0.62635	72.7904	1	0.923982	503.796	-125.07	30.8285	#288e5b
RPS15A	RPS15A	59	59	118	59	59	118	5	0.504225	0.618901	14.6351	1	0.924133	750.75	123.417	30.1666	#309564
RPL23A	RPL23A	59	59	118	59	59	118	5	0.502809	0.61797	17.4053	1	0.913951	588.838	-303.427	30.1981	#309564
RPL4	RPL4	68	68	136	68	68	136	5	0.524927	0.648696	91.7015	1	0.978821	421.493	-19.2174	31.0437	#188148
RPS16	RPS16	63	63	126	63	63	126	5	0.509972	0.630074	27.8786	1	0.954488	637.243	100.19	30.3173	#258c58
RPL10A	RPL10A	60	60	120	60	60	120	5	0.50565	0.621695	34.9141	1	0.924656	601.532	283.653	30.3974	#2d9361
RPL5	RPL5	67	67	134	67	67	134	4	0.544073	0.654097	120.439	1	0.97394	339.064	-80.5735	31.3708	#1a834b
RPL8	RPL8	68	68	136	68	68	136	5	0.521866	0.646834	111.922	1	0.967236	405.623	-155.086	31.2739	#188148
RPSA	RPSA	68	68	136	68	68	136	4	0.544073	0.656425	235.188	1	0.96798	284.551	2.5811	32.6769	#188148
RPS11	RPS11	65	65	130	65	65	130	5	0.521866	0.640317	98.0051	1	0.952742	537.269	184.928	31.1155	#208751
RPL3	RPL3	67	67	134	67	67	134	5	0.531157	0.649162	153.121	1	0.955764	433.416	203.822	31.7428	#1a834b
RPS2	RPS2	66	66	132	66	66	132	4	0.539157	0.649907	96.969	1	0.962878	424.255	99.7174	31.1037	#1d854e
RPS5	RPS5	71	71	142	71	71	142	5	0.529586	0.657076	286.214	1	0.971904	326.424	-198.055	33.2577	#107a3e
RPS3	RPS3	73	73	146	73	73	146	4	0.544073	0.666201	154.181	1	0.998518	241.191	-202.97	31.7549	#0a7538
RPL9	RPL9	60	60	120	60	60	120	5	0.50565	0.621695	15.3459	1	0.935558	713.515	253.467	30.1747	#2d9361
RPLP0	RPLP0	72	72	144	72	72	144	4	0.550769	0.667598	176.039	1	0.994665	326.461	83.8846	32.0037	#0d783b
RPS9	RPS9	75	75	150	75	75	150	4	0.562893	0.679236	313.584	1	1	245.099	-93.9394	33.5692	#057132
EIF5A	EIF5A	66	66	132	66	66	132	5	0.529586	0.646369	274.589	1	0.936003	201.035	60.3051	33.1254	#1d854e
EEF1B2	EEF1B2	60	60	120	60	60	120	5	0.498607	0.618436	36.2944	1	0.911845	628.088	5.96051	30.4131	#2d9361
EIF4A2	EIF4A2	43	43	86	43	43	86	5	0.485095	0.57514	47.123	1	0.656539	91.8477	166.901	30.5364	#5bb997
EEF1D	EEF1D	58	58	116	58	58	116	5	0.508523	0.618901	117.098	1	0.863419	311.278	172.512	31.3328	#339768
EEF1A1	EEF1A1	61	61	122	61	61	122	4	0.508523	0.623371	182.122	1	0.833297	81.9951	-84.5677	32.0729	#2a905e
RPL13A	RPL13A	67	67	134	67	67	134	5	0.526471	0.646369	92.374	1	0.964041	500.743	288.627	31.0514	#1a834b
BTF3	BTF3	49	49	98	49	49	98	5	0.463731	0.573743	1.21845	1	0.796401	921.137	-185.869	30.0139	#4bab84
RPL21	RPL21	57	57	114	57	57	114	5	0.494475	0.608659	5.69705	1	0.908786	834.169	6.17812	30.0648	#35996b
RPL36	RPL36	59	59	118	59	59	118	5	0.501401	0.617039	64.1414	1	0.900989	474.852	-363.31	30.7301	#309564
RPL14	RPL14	61	61	122	61	61	122	5	0.507082	0.623557	47.7041	1	0.929017	732.18	11.8749	30.543	#2a905e
RPL19	RPL19	64	64	128	64	64	128	5	0.511429	0.632868	95.226	1	0.941233	522.306	-23.1416	31.0839	#228a55
NSA2	NSA2	48	48	96	48	48	96	5	0.464935	0.574115	12.3567	1	0.759589	831.513	-352.978	30.1406	#4dad87
RPS3A	RPS3A	65	65	130	65	65	130	4	0.529586	0.642458	90.7527	1	0.951523	356.856	-309.145	31.0329	#208751
RPL7A	RPL7A	63	63	126	63	63	126	5	0.51585	0.632402	259.867	1	0.925432	526.152	80.8273	32.9578	#258c58
SERBP1	SERBP1	56	56	112	56	56	112	5	0.487738	0.603073	209.401	1	0.829663	517.785	-511.055	32.3834	#389b6e
EIF2S3	EIF2S3	48	48	96	48	48	96	5	0.469816	0.575605	184.025	1	0.753298	310.509	280.08	32.0946	#4dad87
RPL36AL	RPL36AL	55	55	110	55	55	110	5	0.490411	0.602142	6.45236	1	0.872635	736.482	-417.316	30.0734	#3b9e71
RPL18A	RPL18A	60	60	120	60	60	120	5	0.501401	0.618901	20.4095	1	0.9274	728.983	-104.846	30.2323	#2d9361
RPL29	RPL29	58	58	116	58	58	116	5	0.495845	0.611453	8.98288	1	0.912341	700.643	-314.574	30.1022	#339768
RPS4X	RPS4X	59	59	118	59	59	118	5	0.50565	0.619832	98.1865	1	0.903089	660.01	-205.886	31.1176	#309564
RPS21	RPS21	55	55	110	55	55	110	5	0.491758	0.603073	4.52652	1	0.884235	834.534	-100.626	30.0515	#3b9e71
FAU	FAU	69	69	138	69	69	138	5	0.520349	0.647765	406.011	1	0.938295	313.922	-405.813	34.6212	#157e45
RPS6	RPS6	66	66	132	66	66	132	4	0.539157	0.649441	268.611	1	0.950808	250.48	-321.492	33.0573	#1d854e
RPS19	RPS19	59	59	118	59	59	118	5	0.5	0.616108	19.496	1	0.915975	758.641	-209.756	30.2219	#309564
RPL22	RPL22	52	52	104	52	52	104	5	0.473545	0.585847	1.56743	1	0.843995	860.229	-265.888	30.0178	#43a47a
RPS24	RPS24	61	61	122	61	61	122	5	0.5	0.619832	23.9128	1	0.933858	414.158	-424.237	30.2722	#2a905e
RPS25	RPS25	56	56	112	56	56	112	5	0.48248	0.599814	8.27519	1	0.887993	653.047	-433.169	30.0942	#389b6e
RPL15	RPL15	61	61	122	61	61	122	5	0.504225	0.622626	33.8921	1	0.924771	553.148	-213.624	30.3858	#2a905e
RPS26	RPS26	59	59	118	59	59	118	5	0.498607	0.615177	82.666	1	0.911389	560.557	-410.911	30.9409	#309564
RPS13	RPS13	61	61	122	61	61	122	5	0.501401	0.620764	27.5044	1	0.927732	626.723	-95.2788	30.3131	#2a905e
RPL13	RPL13	63	63	126	63	63	126	5	0.507082	0.628212	59.3093	1	0.938527	453.663	-261.09	30.6751	#258c58
EIF3G	EIF3G	48	48	96	48	48	96	5	0.477333	0.580726	141.649	1	0.696419	388.035	316.537	31.6122	#4dad87
RPL22L1	RPL22L1	48	48	96	48	48	96	5	0.467363	0.573743	0.222229	1	0.784324	943.637	-70.5378	30.0025	#4dad87
PEBP1	PEBP1	14	14	28	14	14	28	5	0.41055	0.464246	12.2126	1	0.220848	561.157	550.959	30.139	#bee5dd
LOC504548	LOC504548	30	30	60	30	30	60	5	0.4475	0.523464	96.1695	1	0.423115	66.2623	-414.155	31.0946	#85ceb8
RAN	RAN	9	9	18	9	9	18	5	0.391685	0.435661	0	1	0.15024	564.865	-707.229	30	#d0ece8
EVI2A	EVI2A	1	1	2	1	1	2	6	0.320215	0.350838	0	1	0.013266	300.422	1042.07	30	#edf8fb
LOC100139916	LOC100139916	2	2	4	2	2	4	6	0.34556	0.380447	0.038462	1	0.023896	-305.177	522.625	30.0004	#e9f6f8
JUN	JUN	21	21	42	21	21	42	4	0.406818	0.466015	935.616	2	0.019516	-623.935	424.056	40.6491	#a5dbcd
ELOB	ELOB	14	14	28	14	14	28	5	0.424171	0.472719	160.266	2	0.072237	-397.918	196.551	31.8241	#bee5dd
CEBPB	CEBPB	15	15	30	15	15	30	4	0.406818	0.455773	464.357	2	0.017661	-501.981	602.062	35.2853	#bbe4da
ATF4	ATF4	8	8	16	8	8	16	5	0.372917	0.40959	133.966	2	0.011257	-373.318	663.248	31.5248	#d4eeea
TRIB1	TRIB1	5	5	10	5	5	10	5	0.302365	0.332588	11.4442	2	0.002646	-649.319	883.228	30.1303	#def2f1
PLAU	PLAU	7	7	14	7	7	14	5	0.363821	0.397765	209.377	2	0.006642	-732.785	257.956	32.3831	#d7efed
JUND	JUND	6	6	12	6	6	12	5	0.30494	0.337709	5.02638	2	0.003408	-518.483	924.346	30.0572	#dbf0ef
COPS6	COPS6	18	18	36	18	18	36	4	0.454315	0.503724	96.4108	2	0.129418	-295.844	-234.142	31.0973	#b0dfd4
CD74	CD74	77	77	154	77	77	154	4	0.566456	0.683892	2635.75	2	0.934926	87.2103	-267.379	60	#006d2c
PSMB4	PSMB4	21	21	42	21	21	42	4	0.46134	0.512104	258.059	2	0.101449	-306.186	-69.3964	32.9372	#a5dbcd
UBC	UBC	64	64	128	64	64	128	4	0.55418	0.652235	1538.55	2	0.74897	47.7133	60.3501	47.5117	#228a55
BIRC3	BIRC3	13	13	26	13	13	26	3	0.4475	0.485102	400.63	2	0.041648	-580.379	-180.389	34.5599	#c2e6df
PSMB8	PSMB8	19	19	38	19	19	38	4	0.455471	0.503724	262.941	2	0.062213	-362.18	-495.564	32.9928	#added1
NFKBIZ	NFKBIZ	9	9	18	9	9	18	4	0.344231	0.38175	27.2324	2	0.006016	-873.366	378.497	30.31	#d0ece8
NFKBIA	NFKBIA	20	20	40	20	20	40	4	0.453165	0.503259	921.899	2	0.039339	-601.551	104.871	40.493	#a9ddcf
GRO1	GRO1	18	18	36	18	18	36	4	0.3706	0.42365	365.774	2	0.010929	-761.834	122.275	34.1632	#b0dfd4
LTB	LTB	8	8	16	8	8	16	4	0.397778	0.43622	15.2161	2	0.02536	-473.364	-597.274	30.1732	#d4eeea
PSME1	PSME1	14	14	28	14	14	28	4	0.420188	0.465084	95.6187	2	0.036051	-555.788	-353.154	31.0883	#bee5dd
PSMB10	PSMB10	15	15	30	15	15	30	4	0.420188	0.466946	65.8556	2	0.044828	-423.136	-383.913	30.7496	#bbe4da
PSME2	PSME2	14	14	28	14	14	28	4	0.429257	0.472998	53.0647	2	0.05071	-446.921	-232.496	30.604	#bee5dd
GADD45B	GADD45B	9	9	18	9	9	18	4	0.340952	0.377561	367.056	2	0.00536	-872.298	68.975	34.1778	#d0ece8
TNFRSF13C	TNFRSF13C	8	8	16	8	8	16	4	0.34357	0.374767	17.8572	2	0.009454	-511.552	-727.468	30.2032	#d4eeea
BLA-DQB	BLA-DQB	6	6	12	6	6	12	5	0.387446	0.424767	4.43703	2	0.020923	-263.115	-939.671	30.0505	#dbf0ef
BOLA-DRA	BOLA-DRA	5	5	10	5	5	10	5	0.372141	0.409311	0	2	0.019451	-373.898	-1013.74	30	#def2f1
BOLA-DRB3	BOLA-DRB3	7	7	14	7	7	14	5	0.38913	0.428492	7.69352	2	0.02845	-391.667	-838.509	30.0876	#d7efed
BOLA-2	BOLA-2	10	10	20	10	10	20	4	0.423168	0.462291	104.229	2	0.028493	-574.699	-502.208	31.1863	#cdebe6
BOLA-DQA2	BOLA-DQA2	6	6	12	6	6	12	5	0.372917	0.412104	11.1345	2	0.019834	-605.25	-845.225	30.1267	#dbf0ef
BOLA	BOLA	4	4	8	4	4	8	5	0.35167	0.376816	0	2	0.008187	-592.773	244.762	30	#e2f3f4
BOLA-NC1	BOLA-NC1	5	5	10	5	5	10	5	0.352362	0.379609	9.8575	2	0.00876	-706.315	-230.47	30.1122	#def2f1
UBD	UBD	32	32	64	32	32	64	5	0.449749	0.52905	108.94	2	0.425531	154.428	-523.27	31.24	#7ecbb4
BTG2	BTG2	10	10	20	10	10	20	5	0.297342	0.339758	203.532	2	0.004211	-947.163	537.591	32.3166	#cdebe6
CCNG1	CCNG1	2	2	4	2	2	4	6	0.229782	0.249441	0	2	0.000647	-1032.01	393.923	30	#e9f6f8
EGR1	EGR1	16	16	32	16	16	32	4	0.373695	0.422253	229.631	2	0.009426	-745.573	442.648	32.6136	#b7e2d8
JUNB	JUNB	8	8	16	8	8	16	5	0.306507	0.345345	14.0067	2	0.004124	-847.551	691.522	30.1594	#d4eeea
DUSP1	DUSP1	9	9	18	9	9	18	5	0.330258	0.368436	24.4468	2	0.004977	-664.903	609.087	30.2783	#d0ece8
ZFP36	ZFP36	9	9	18	9	9	18	5	0.342912	0.381937	28.1789	2	0.005642	-803.603	562.239	30.3207	#d0ece8
PMAIP1	PMAIP1	3	3	6	3	3	6	5	0.256815	0.278399	11.1456	2	0.001042	-1123.34	38.9494	30.1269	#e5f5f6
EGR3	EGR3	7	7	14	7	7	14	5	0.29538	0.330447	2.38104	2	0.003426	-734.73	769.169	30.0271	#d7efed
CCL4	CCL4	9	9	18	9	9	18	4	0.406818	0.445996	85.6256	2	0.02197	-838.524	-279.932	30.9746	#d0ece8
CXCR4	CXCR4	12	12	24	12	12	24	4	0.420188	0.462756	283.717	2	0.022899	-729.767	-35.808	33.2292	#c5e8e1
CD69	CD69	7	7	14	7	7	14	4	0.394273	0.430633	209.967	2	0.020004	-851.217	-442.776	32.3898	#d7efed
CXCL2	CXCL2	10	10	20	10	10	20	4	0.34556	0.383613	199.759	2	0.006406	-893.936	227.641	32.2736	#cdebe6
CXCR2	CXCR2	7	7	14	7	7	14	4	0.394273	0.430633	70.5748	2	0.020235	-832.153	-133.049	30.8033	#d7efed
CXCR1	CXCR1	8	8	16	8	8	16	4	0.396018	0.434358	71.6176	2	0.020833	-718.759	-377.115	30.8151	#d4eeea
CCR1	CCR1	7	7	14	7	7	14	5	0.309689	0.34162	1.04286	2	0.004452	-980.577	-244.555	30.0119	#d7efed
IL2RG	IL2RG	2	2	4	2	2	4	5	0.284127	0.30121	7.82527	2	0.000846	-968.353	-530.438	30.0891	#e9f6f8
LOC112444847	LOC112444847	4	4	8	4	4	8	5	0.380851	0.414991	181.512	2	0.018879	-81.873	-986.061	32.066	#e2f3f4
CD79B	CD79B	2	2	4	2	2	4	5	0.371369	0.402421	7.37789	2	0.017138	-185.006	-1075.94	30.084	#e9f6f8
IFI30	IFI30	2	2	4	2	2	4	5	0.363821	0.39581	0	2	0.017222	-503.573	-952.476	30	#e9f6f8
IL32	IL32	2	2	4	2	2	4	4	0.38913	0.415736	16.2172	2	0.01732	-488.643	454.335	30.1846	#e9f6f8
PRSS2	PRSS2	1	1	2	1	1	2	5	0.257184	0.271881	0	2	0.00045	-568.172	756.958	30	#edf8fb
PLAUR	PLAUR	5	5	10	5	5	10	4	0.339015	0.36406	52.6887	2	0.003205	-1006.29	107.914	30.5997	#def2f1
DUSP6	DUSP6	2	2	4	2	2	4	5	0.290584	0.312756	0	2	0.001447	-978.519	-45.9308	30	#e9f6f8
PSMG4	PSMG4	8	8	16	8	8	16	5	0.38913	0.431285	3.95953	2	0.083405	-212.706	-586.521	30.0451	#d4eeea
UBXN1	UBXN1	2	2	4	2	2	4	5	0.366803	0.395438	0.113495	2	0.02581	716.286	721.56	30.0013	#e9f6f8
ODC1	ODC1	7	7	14	7	7	14	5	0.388286	0.427561	7.59986	2	0.028543	-563.235	-42.3421	30.0865	#d7efed
SERTAD1	SERTAD1	1	1	2	1	1	2	5	0.254623	0.269088	0	2	0.000417	-758.922	-779.147	30	#edf8fb
OSM	OSM	2	2	4	2	2	4	5	0.271624	0.292644	13.1123	2	0.000869	-1074.09	228.581	30.1492	#e9f6f8
LY6E	LY6E	1	1	2	1	1	2	6	0.276235	0.290596	0	2	0.000552	593.229	-944.046	30	#edf8fb
MAF1	MAF1	1	1	2	1	1	2	6	0.278816	0.291434	0	2	0.000726	-842.088	-680.205	30	#edf8fb
RRAGA	RRAGA	3	3	6	3	3	6	5	0.385776	0.414991	178	2	0.030456	-214.871	-810.489	32.026	#e5f5f6
THBD	THBD	2	2	4	2	2	4	5	0.272866	0.28892	0	2	0.000721	-1034.3	-367.369	30	#e9f6f8
APEX1	APEX1	5	5	10	5	5	10	5	0.366053	0.3973	50.5252	3	0.010419	-231.039	720.506	30.5751	#def2f1
POLE3	POLE3	3	3	6	3	3	6	4	0.380851	0.406425	10.7727	3	0.015442	-396.682	803.339	30.1226	#e5f5f6
PTMA	PTMA	16	16	32	16	16	32	4	0.412442	0.46648	67.3058	3	0.199654	412.592	484.307	30.7661	#b7e2d8
NPM1	NPM1	21	21	42	21	21	42	4	0.437653	0.49581	162.569	3	0.21086	-197.041	-140.23	31.8503	#a5dbcd
H3F3B	H3F3B	4	4	8	4	4	8	4	0.405896	0.434823	1.46672	3	0.041593	230.488	733.936	30.0167	#e2f3f4
HNRNPA2B1	HNRNPA2B1	27	27	54	27	27	54	4	0.439803	0.509311	228.943	3	0.181647	-105.707	-472.499	32.6058	#90d3bf
HNRNPA3	HNRNPA3	15	15	30	15	15	30	5	0.409611	0.464898	56.2926	3	0.076501	-82.4365	-693.542	30.6407	#bbe4da
NCL	NCL	25	25	50	25	25	50	4	0.445274	0.509311	412.229	3	0.168986	-191.849	-387.976	34.692	#97d5c4
LOC781224	LOC781224	13	13	26	13	13	26	4	0.450882	0.488827	312.647	3	0.069176	-268.597	375.951	33.5585	#c2e6df
CIRBP	CIRBP	3	3	6	3	3	6	6	0.348928	0.38892	4.84309	3	0.033336	416.278	-1013.95	30.0551	#e5f5f6
SRSF5	SRSF5	12	12	24	12	12	24	5	0.334579	0.386499	28.6529	3	0.019385	211.594	-1046.8	30.3261	#c5e8e1
CNBP	CNBP	4	4	8	4	4	8	5	0.358	0.395251	0.973542	3	0.022851	52.9362	-1077.85	30.0111	#e2f3f4
HNRNPA1	HNRNPA1	21	21	42	21	21	42	4	0.439803	0.497672	195.889	3	0.15248	-34.274	-569.312	32.2296	#a5dbcd
RBM3	RBM3	11	11	22	11	11	22	5	0.386609	0.439013	44.8576	3	0.08856	472.815	-844.797	30.5106	#c9e9e4
DDX5	DDX5	21	21	42	21	21	42	5	0.423168	0.486685	114.441	3	0.152093	114.777	-657.758	31.3026	#a5dbcd
SRSF6	SRSF6	12	12	24	12	12	24	5	0.340952	0.392551	33.4285	3	0.019537	349.559	-806.927	30.3805	#c5e8e1
RBMX	RBMX	13	13	26	13	13	26	5	0.392544	0.446741	31.7999	3	0.058009	156.699	-801.203	30.3619	#c2e6df
HNRNPDL	HNRNPDL	11	11	22	11	11	22	5	0.380851	0.432309	9.35025	3	0.035005	70.5225	-942.166	30.1064	#c9e9e4
EIF4G2	EIF4G2	16	16	32	16	16	32	5	0.411494	0.46825	7.74206	3	0.213572	282.838	-646.008	30.0881	#b7e2d8
SRSF3	SRSF3	15	15	30	15	15	30	5	0.35098	0.411266	28.7705	3	0.030238	-24.503	-802.726	30.3275	#bbe4da
HNRNPH1	HNRNPH1	13	13	26	13	13	26	5	0.38913	0.445065	72.5868	3	0.049931	266.724	-928.21	30.8262	#c2e6df
SF3B5	SF3B5	7	7	14	7	7	14	5	0.405896	0.444786	135.578	3	0.038878	732.734	488.179	31.5431	#d7efed
GPS2	GPS2	1	1	2	1	1	2	6	0.267964	0.280819	0	3	0.000464	679.695	881.699	30	#edf8fb
TAF9	TAF9	3	3	6	3	3	6	5	0.365306	0.394507	179.946	3	0.0146	522.297	865.758	32.0481	#e5f5f6
SET	SET	4	4	8	4	4	8	5	0.326047	0.357914	0	3	0.011873	-632.354	-669.724	30	#e2f3f4
SSB	SSB	4	4	8	4	4	8	5	0.377637	0.413687	1.69274	3	0.024992	-323.499	-704.835	30.0193	#e2f3f4
PNISR	PNISR	4	4	8	4	4	8	6	0.301855	0.32933	3.48009	3	0.003534	748.809	-765.159	30.0396	#e2f3f4
H1-10	H1-10	1	1	2	1	1	2	1	1	1	0	4	0.000193	965.024	-585.908	30	#edf8fb
MIEN1	MIEN1	1	1	2	1	1	2	1	1	1	0	4	0.000193	962.866	499.287	30	#edf8fb
KIAA0040	KIAA0040	1	1	2	1	1	2	1	1	1	0	5	0.000193	869.871	681.775	30	#edf8fb
PIGC	PIGC	1	1	2	1	1	2	1	1	1	0	5	0.000193	1061.57	380.674	30	#edf8fb
PRELID1	PRELID1	1	1	2	1	1	2	1	1	1	0	6	0.000193	455.314	1008.39	30	#edf8fb
PRELID3B	PRELID3B	1	1	2	1	1	2	1	1	1	0	6	0.000193	-39.3994	1110.14	30	#edf8fb
