# Supplementary material for: Differential Gene Expression and Protein–Protein Interaction Networks in Bovine Leukemia Virus Infected Cattle: An RNA-Seq Study
Source: Pathogens. 2025 Sep 4;14(9):887. doi: 10.3390/pathogens14090887 (PMC12472682; doi:10.3390/pathogens14090887)
Supplement: Supplementary file 1 [file pathogens-14-00887-s001.zip › Suplementory File S2/CT vs AC ghephi.xlsx]

## Sheet: ghephi
Source	Target
ACOT11	KCNA7
CCDC155	DKKL1
DKKL1	CCDC155
KCNA7	ACOT11
